# Supplementary material for: N6‐methyladenosine‐mediated upregulation of LNCAROD confers radioresistance in esophageal squamous cell carcinoma through stabilizing PARP1
Source: Clin Transl Med. 2024 Oct 5;14(10):e70039. doi: 10.1002/ctm2.70039 (PMC11452732; doi:10.1002/ctm2.70039)
Supplement: Supplementary file 5 — Supporting Information [file CTM2-14-e70039-s004.xlsx]

## Sheet: TCGA-ESCC
Supplementary Table1. The list of differentially expressed lncRNAs of TCGA-ESCC.
id	logFC	logCPM	PValue	FDR
HNF1A-AS1	-7.47105	8.78126	1.32e-119	1.42e-115
PRDM16-DT	-8.34858	10.1231	1.13e-100	6.09e-97
GATA6-AS1	-7.72063	7.45567	1.75e-84	6.29e-81
AC116407.1	-5.30709	6.87907	1.69e-81	4.56e-78
LINC00671	-6.4923	5.78258	1.54e-69	3.32e-66
AC008268.1	-9.73737	5.29874	3.35e-65	6.01e-62
MIR194-2HG	-5.35283	5.50908	2.52e-63	3.89e-60
AL512328.1	-6.07838	4.76911	4.39e-62	5.91e-59
AC106876.1	-7.64985	4.21302	2.54e-60	3.04e-57
C9orf147	-3.90197	6.65377	6.1e-58	6.58e-55
AP004608.1	-7.48375	5.98153	1.52e-53	1.49e-50
AC021218.1	-5.62893	6.13922	3.48e-51	3.12e-48
AC093583.1	-4.70428	4.86613	5.85e-47	4.85e-44
TMEM220-AS1	-3.59131	5.613	2.67e-46	2.06e-43
LINC00261	-8.89223	10.1354	7.47e-46	5.37e-43
LINC00940	-6.38215	4.15435	2.03e-44	1.37e-41
AC015908.3	-3.76517	4.47149	2.27e-44	1.44e-41
SILC1	-8.09774	6.41292	9.77e-40	5.85e-37
AC091588.3	-4.34753	3.98205	1.73e-39	9.82e-37
AL008733.1	-5.94279	2.41905	4.69e-38	2.53e-35
AC004982.1	-3.91954	5.59007	8.8e-38	4.51e-35
SCTR-AS1	-6.68241	4.30413	1.11e-37	5.43e-35
AC079061.1	-5.0301	4.10432	3.04e-37	1.42e-34
AL158206.1	-2.97304	9.49117	2.98e-35	1.34e-32
DNMBP-AS1	-3.27183	6.03042	4.41e-35	1.9e-32
AC091043.1	-6.59303	3.24315	7.36e-35	3.05e-32
AC091563.1	-3.86654	7.00234	7.16e-34	2.86e-31
LINC02381	-3.52104	9.4906	1.6e-32	6.16e-30
NR2F2-AS1	-3.20984	6.26734	2.2e-32	8.17e-30
NCOA7-AS1	-4.73152	3.23844	2.45e-32	8.82e-30
AP001107.9	-2.59444	7.57648	5.42e-32	1.88e-29
AC087477.2	-3.41084	6.11026	1.05e-31	3.53e-29
LINC02411	-7.10885	3.80904	8.2e-31	2.68e-28
PRR26	-3.48928	7.37301	4.25e-30	1.35e-27
AL590004.3	-4.87181	6.5002	6.05e-30	1.86e-27
AC011379.1	-2.99492	4.78911	7.5e-30	2.25e-27
LINC01342	-4.49925	4.09518	8.54e-30	2.49e-27
AC013726.1	-3.69262	3.03754	2.03e-29	5.77e-27
MYRF-AS1	-4.01773	3.1265	2.73e-29	7.55e-27
AC139491.2	-4.49332	6.20362	4.8e-29	1.29e-26
AL031429.2	-4.7419	3.92511	5.1e-29	1.34e-26
LINC02489	-5.78525	3.20654	8.82e-29	2.26e-26
AC004982.2	-3.28175	7.24595	1.16e-28	2.9e-26
AC064807.2	-3.47446	3.70483	3.89e-28	9.52e-26
AC091588.1	-4.78102	3.43473	7.47e-28	1.79e-25
LINC01594	-5.3109	2.96529	1.18e-27	2.76e-25
AC124067.4	-5.49298	4.83607	1.74e-27	4e-25
AL356387.1	-7.49639	2.68613	2.2e-27	4.94e-25
AC020656.2	-4.39116	5.58893	3.47e-27	7.62e-25
SEMA3B-AS1	-3.42253	5.04467	3.44e-26	7.42e-24
AC012409.1	-3.8329	3.38531	9.84e-26	2.08e-23
LINC01768	-4.97465	2.50098	1.03e-25	2.14e-23
AC103746.1	-3.00563	3.97949	9.04e-25	1.84e-22
AC093797.1	-3.67783	4.71406	1.51e-24	3.01e-22
LINC02532	-4.80136	6.139	6.45e-24	1.26e-21
POU6F2-AS1	-4.27552	3.63776	1.84e-23	3.53e-21
BCAR3-AS1	-3.07193	5.89333	2.46e-23	4.65e-21
AL138930.1	-4.50946	2.97377	3.12e-23	5.81e-21
AC012409.3	-3.73419	3.13231	4.94e-23	9.03e-21
AL031726.1	-4.69156	2.47406	1.65e-22	2.97e-20
AC024337.2	-3.07748	3.97964	1.84e-22	3.25e-20
PCAT18	-5.55202	5.04494	3.01e-22	5.24e-20
HCG21	-4.9653	3.66214	4.01e-22	6.86e-20
ELN-AS1	-3.37679	4.43685	5.42e-22	9.12e-20
C8orf49	-4.97537	5.24164	6.23e-22	1.03e-19
AC104958.2	-2.77807	5.09218	7.05e-22	1.15e-19
AL139275.2	-6.03142	3.06075	9.43e-22	1.52e-19
AC012485.2	-3.96922	2.98158	1.13e-21	1.79e-19
AC008522.1	-2.8098	3.73062	1.91e-21	2.98e-19
ZNF710-AS1	-3.06029	9.80447	1.14e-20	1.76e-18
AC079305.2	-3.67622	3.72254	2.6e-20	3.94e-18
AP003037.1	-6.92725	2.53087	3.85e-20	5.76e-18
LINC02038	-4.47164	4.7566	4.36e-20	6.43e-18
RGMB-AS1	-2.81764	6.42541	5.44e-20	7.92e-18
AC127521.1	-2.87576	4.31888	6.03e-20	8.66e-18
AC022395.1	-2.54405	4.13324	6.81e-20	9.66e-18
AL139246.3	-3.00853	3.89046	1.69e-19	2.37e-17
MAGI1-AS1	-2.88874	3.11755	1.79e-19	2.48e-17
LHFPL3-AS2	-3.88981	5.77409	2.25e-19	3.06e-17
AC084026.2	-3.65777	2.81275	4.07e-19	5.49e-17
AC130456.3	-3.47685	3.92887	4.43e-19	5.9e-17
LINC02688	-4.41687	6.10765	4.7e-19	6.17e-17
BX284668.2	-3.65175	5.35259	4.92e-19	6.39e-17
AP001528.1	-2.74001	5.14535	6.08e-19	7.8e-17
HNF4A-AS1	-4.58606	3.11116	6.37e-19	8.08e-17
AL158163.2	-2.16292	4.65957	8.48e-19	1.06e-16
ARHGEF2-AS1	-3.97932	2.83025	1e-18	1.24e-16
SLC8A1-AS1	-3.14439	6.52508	1.15e-18	1.41e-16
AL133370.1	-4.33785	5.27371	1.29e-18	1.56e-16
AC007637.1	-2.98286	5.19457	1.34e-18	1.6e-16
MIR29B2CHG	-2.78455	8.7998	1.69e-18	2.01e-16
CHRM3-AS2	-2.5091	6.15838	1.75e-18	2.05e-16
LINC01978	-2.82927	4.13003	1.87e-18	2.17e-16
HOTTIP	-3.84972	5.52257	2.43e-18	2.79e-16
AC006042.1	-3.14704	5.23203	3e-18	3.41e-16
PHACTR2-AS1	-2.32308	4.64107	3.62e-18	4.07e-16
AC025280.2	-3.21851	3.801	6.24e-18	6.93e-16
AC093895.1	5.08051	7.37071	8.87e-18	9.76e-16
AC116552.1	-2.32308	4.18972	9.27e-18	1.01e-15
AC022031.2	5.46856	6.95947	1.48e-17	1.6e-15
AL355612.1	-5.68302	1.89108	1.72e-17	1.83e-15
AC009407.1	-3.14733	2.83625	2.93e-17	3.1e-15
LINC00365	-4.00251	6.77196	4.1e-17	4.29e-15
AL035701.1	-3.98053	3.49215	4.95e-17	5.13e-15
AL034347.1	-3.38723	3.01957	8.42e-17	8.65e-15
AL590438.1	-3.06686	4.12386	1.3e-16	1.32e-14
LINC01996	-3.7099	2.96276	1.52e-16	1.53e-14
AL162511.1	-4.02204	2.7968	1.99e-16	1.99e-14
AP005717.1	-2.58623	3.54258	5.54e-16	5.48e-14
G2E3-AS1	5.96407	7.39456	5.88e-16	5.76e-14
AC007405.1	-3.38895	4.86259	7.51e-16	7.3e-14
LINC02106	-4.82207	2.201	1.07e-15	1.03e-13
PP7080	-2.23654	11.9111	1.17e-15	1.12e-13
AC018926.3	-2.00357	4.3408	1.7e-15	1.6e-13
PLCE1-AS1	-2.61936	3.14971	1.72e-15	1.61e-13
AC012317.1	-4.4326	3.14432	1.94e-15	1.8e-13
LINC01980	6.5964	8.82402	5.01e-15	4.61e-13
AC138819.1	-3.38357	2.11857	5.04e-15	4.61e-13
AC015908.2	-3.47585	2.76613	8.41e-15	7.62e-13
AC092834.1	-4.7576	3.85427	8.78e-15	7.83e-13
AC069228.1	-5.2752	4.09132	8.8e-15	7.83e-13
AC119424.1	-3.62224	2.28704	1e-14	8.84e-13
TTC39A-AS1	-2.96756	4.30388	1.37e-14	1.2e-12
AL158163.1	-1.70333	6.17388	1.48e-14	1.29e-12
AC244453.3	-3.57606	3.60339	1.5e-14	1.29e-12
LINC01783	-3.01541	3.56354	2.16e-14	1.85e-12
GAU1	-2.84599	3.72757	2.41e-14	2.04e-12
KCNMB2-AS1	4.39058	8.78291	2.63e-14	2.21e-12
AC005920.1	-3.29829	2.81503	2.99e-14	2.5e-12
AC130456.2	-4.25214	3.85398	3.77e-14	3.13e-12
AC023794.2	-3.15109	4.1384	4.19e-14	3.45e-12
AC091544.5	-3.44237	2.21072	4.58e-14	3.72e-12
AC024337.1	-4.93967	2.16415	4.6e-14	3.72e-12
AC087269.1	-3.63612	2.89237	5.34e-14	4.29e-12
LINC02640	-3.77652	2.54565	5.57e-14	4.45e-12
AC098869.2	-2.2522	5.20751	5.84e-14	4.63e-12
U62317.3	4.44808	4.66142	6.47e-14	5.09e-12
AC022031.1	6.90004	4.00216	6.98e-14	5.45e-12
AL117382.2	-3.88111	3.2751	7.21e-14	5.59e-12
AL606489.1	-2.56729	4.88514	8.34e-14	6.42e-12
AL117382.3	-4.21398	2.17773	8.91e-14	6.81e-12
LINC00930	-2.98587	3.38402	9.19e-14	6.98e-12
AC134312.5	5.36481	6.26756	1.05e-13	7.94e-12
LINC02157	-3.57545	2.13176	1.09e-13	8.14e-12
LINC02435	-3.38903	2.78017	1.16e-13	8.61e-12
MIR2052HG	4.07641	5.89967	1.79e-13	1.32e-11
AC130456.1	-3.66759	2.92352	2.08e-13	1.52e-11
AC012085.2	-2.41598	4.29071	2.09e-13	1.52e-11
AC084262.1	-4.20368	2.64529	2.15e-13	1.54e-11
AC129492.2	-4.57021	3.59772	2.15e-13	1.54e-11
AC244453.1	-3.09857	2.53534	5.73e-13	4.09e-11
AC087477.5	-2.41175	2.12502	6.94e-13	4.92e-11
AP003355.2	-2.57106	2.45009	9.9e-13	6.97e-11
AP000866.2	-2.19455	5.45944	1.12e-12	7.81e-11
AC091057.4	-2.12394	2.87167	1.2e-12	8.35e-11
AL135960.1	-2.31664	3.30002	1.28e-12	8.86e-11
AC021491.4	-2.32236	3.73531	1.41e-12	9.7e-11
AC007114.2	-1.78663	5.43298	1.66e-12	1.13e-10
AP001972.1	-2.47055	3.05262	1.84e-12	1.24e-10
NGF-AS1	-4.02905	3.11381	2.04e-12	1.37e-10
AC009102.2	-3.02188	3.18932	2.09e-12	1.4e-10
DCTN1-AS1	-1.92372	3.86233	2.15e-12	1.43e-10
AC130456.4	-3.59594	2.39488	2.16e-12	1.43e-10
LINC01943	2.73811	5.77538	2.28e-12	1.5e-10
GLYCTK-AS1	-1.77194	3.22323	2.49e-12	1.63e-10
AL135999.3	-4.09785	2.77694	2.86e-12	1.86e-10
AC008808.2	-4.39015	2.65504	3.2e-12	2.07e-10
AC002076.1	3.86655	4.25593	3.48e-12	2.22e-10
TRG-AS1	-2.25112	6.66659	3.48e-12	2.22e-10
MAP4K3-DT	-1.39857	8.40973	3.62e-12	2.29e-10
AC104041.1	3.24111	7.11433	3.78e-12	2.38e-10
AL592114.3	-3.35011	2.34306	3.92e-12	2.46e-10
ROR1-AS1	-2.5473	5.0608	4.28e-12	2.67e-10
AC246680.1	-3.43278	2.24501	4.36e-12	2.7e-10
KLHDC7B-DT	4.67712	8.23425	4.78e-12	2.95e-10
AC020779.2	-2.75509	2.15733	5.44e-12	3.33e-10
MIR4435-2HG	2.52684	10.785	6.28e-12	3.83e-10
CYMP-AS1	-3.8734	2.79937	6.33e-12	3.84e-10
AC127526.2	-3.12418	4.03431	6.55e-12	3.94e-10
AC007849.1	-2.5283	5.43239	9.76e-12	5.84e-10
C10orf55	3.57272	7.9571	1.08e-11	6.39e-10
AC016735.1	-2.82671	2.89785	1.08e-11	6.39e-10
LINC01633	4.14073	4.67108	1.1e-11	6.5e-10
AC010275.1	4.97788	6.49925	1.18e-11	6.9e-10
LINC01593	-4.19203	2.30378	1.27e-11	7.42e-10
AC093607.1	-3.94088	3.01387	1.62e-11	9.37e-10
AC026368.1	-1.68806	4.3572	1.71e-11	9.88e-10
LINC01022	-3.91197	1.77193	1.83e-11	1.05e-09
HOXC-AS1	3.45948	5.58683	2.24e-11	1.28e-09
LHX5-AS1	-3.76575	2.35219	2.86e-11	1.62e-09
AC010329.1	-3.48306	5.47672	2.93e-11	1.66e-09
AL356124.2	-2.42823	2.63153	3.32e-11	1.87e-09
AC011632.1	5.95198	9.19508	3.62e-11	2.02e-09
LINC02428	4.73627	7.03478	3.65e-11	2.03e-09
AC007193.2	-3.34891	3.64482	4.06e-11	2.24e-09
AL355076.2	-2.50565	3.36683	4.12e-11	2.26e-09
AC097468.1	-3.4041	2.80402	4.14e-11	2.27e-09
AC111182.1	-1.9856	4.05271	4.39e-11	2.39e-09
AL354872.1	-2.39856	3.66305	4.59e-11	2.49e-09
HOXD-AS2	3.87229	7.43967	4.67e-11	2.51e-09
AP001189.1	-2.2714	4.45202	5.18e-11	2.78e-09
MAMDC2-AS1	-1.95255	5.69959	5.54e-11	2.95e-09
AC002451.1	-2.82923	3.21128	6.36e-11	3.38e-09
AC025580.2	-2.04014	6.00391	8.53e-11	4.51e-09
AC091544.4	-2.78839	4.56565	8.87e-11	4.66e-09
AC002546.1	-2.96932	2.95523	1.03e-10	5.39e-09
CYTOR	2.40935	9.8049	1.06e-10	5.51e-09
NCMAP-DT	-3.52563	1.93356	1.08e-10	5.62e-09
LINC02352	-1.58794	5.23288	1.15e-10	5.93e-09
AC023090.1	-2.73276	3.15158	1.35e-10	6.91e-09
PVT1	2.34151	10.8045	1.4e-10	7.17e-09
AC004594.1	-1.89615	5.04667	1.45e-10	7.35e-09
TMEM51-AS1	-2.10303	7.72192	1.52e-10	7.7e-09
AP000640.1	-1.83555	3.98827	1.56e-10	7.87e-09
AL078459.1	-1.51924	4.8899	1.84e-10	9.2e-09
AC124312.2	-2.44475	4.19646	1.87e-10	9.28e-09
LINC01748	3.36968	8.1048	1.87e-10	9.28e-09
LASTR	5.39752	7.42557	1.89e-10	9.33e-09
AC108488.1	-1.61498	6.59708	1.95e-10	9.61e-09
LINC01597	-2.44486	4.61467	2e-10	9.78e-09
AL031429.1	-3.23156	1.88122	2.1e-10	1.03e-08
AC006305.1	3.54707	7.36573	2.21e-10	1.07e-08
AL139383.1	-2.09302	4.11565	2.3e-10	1.11e-08
LINC01124	-3.07481	5.2254	2.48e-10	1.19e-08
THRB-IT1	-2.20043	4.62544	2.78e-10	1.33e-08
LINC00967	-3.74155	1.781	3.06e-10	1.46e-08
AC005208.1	-4.10297	2.90276	3.16e-10	1.5e-08
AC129507.2	-3.19107	3.07401	3.59e-10	1.7e-08
SLC25A25-AS1	-1.67253	9.73441	3.7e-10	1.74e-08
ADAMTS9-AS2	-2.46453	6.15533	4.43e-10	2.08e-08
C9orf106	-2.38097	4.60951	4.55e-10	2.13e-08
AC129507.3	-2.84307	3.18013	4.76e-10	2.2e-08
LINC01415	2.95832	6.68185	4.76e-10	2.2e-08
AC091179.1	-4.39809	3.73096	5.29e-10	2.44e-08
SHROOM3-AS1	-2.16441	2.74268	5.4e-10	2.48e-08
AP003117.1	-2.09854	2.67718	5.61e-10	2.56e-08
XXYLT1-AS2	-2.13993	4.03107	5.71e-10	2.6e-08
LINC01479	-3.71242	2.54384	6.5e-10	2.94e-08
AC124312.3	-2.64246	4.67229	6.87e-10	3.1e-08
AC008687.3	2.95876	5.06867	8.15e-10	3.66e-08
AC010478.1	-3.68452	5.54946	9.2e-10	4.11e-08
LNCTAM34A	2.11868	6.94392	9.43e-10	4.2e-08
AC026401.3	2.04989	9.97813	9.73e-10	4.32e-08
AC012236.1	-2.16986	6.11602	1.06e-09	4.7e-08
ERVE-1	-2.45488	6.45072	1.07e-09	4.72e-08
AP003548.1	-2.71019	2.49051	1.14e-09	4.97e-08
AL158847.1	-3.15091	3.88431	1.17e-09	5.11e-08
LINC01698	4.27772	4.47872	1.2e-09	5.22e-08
HOXC-AS2	3.36612	6.69299	1.28e-09	5.56e-08
POU6F2-AS2	4.82713	5.44461	1.43e-09	6.14e-08
AC008687.2	2.76789	4.53538	1.44e-09	6.14e-08
LINC02343	-3.83763	1.94811	1.44e-09	6.14e-08
AL109936.3	-1.7749	4.47876	1.44e-09	6.14e-08
AC110048.2	-2.15288	4.13411	1.49e-09	6.28e-08
AC037198.2	-2.48434	5.52369	1.49e-09	6.28e-08
AL358176.4	-3.23156	2.40554	1.5e-09	6.3e-08
AC022075.1	3.05969	9.04572	1.52e-09	6.39e-08
AC084375.1	-3.94273	2.83105	1.56e-09	6.48e-08
AC010210.1	-1.79734	5.3242	1.56e-09	6.48e-08
AP001094.3	-3.36302	2.52033	1.64e-09	6.81e-08
AC027698.1	-2.94182	2.6362	1.69e-09	7e-08
TRPC7-AS1	-3.09232	2.48822	1.98e-09	8.12e-08
DRAIC	-2.95055	5.79533	1.98e-09	8.12e-08
GMDS-DT	-1.27764	8.20788	2e-09	8.15e-08
AL020997.3	-1.61665	4.13272	2.1e-09	8.54e-08
AC026782.2	4.04338	4.37365	2.18e-09	8.81e-08
AL450468.2	-3.5066	1.7473	2.39e-09	9.63e-08
SOCS2-AS1	-2.01693	6.66758	2.4e-09	9.64e-08
AC024581.1	4.14674	4.80822	2.43e-09	9.7e-08
AC023794.5	-1.63621	4.39808	2.43e-09	9.7e-08
AC005550.2	-3.1348	3.87326	2.71e-09	1.08e-07
AC025279.1	-1.77629	4.77516	2.89e-09	1.15e-07
AC078906.1	-2.71925	4.27119	3e-09	1.19e-07
DDX11-AS1	2.10984	6.32494	3.07e-09	1.21e-07
MYOSLID	4.3519	8.45233	3.11e-09	1.22e-07
FP325332.1	-1.30922	5.14496	3.28e-09	1.28e-07
AL049838.1	-1.97644	6.15669	3.37e-09	1.31e-07
LINC00342	-1.63679	8.60863	3.42e-09	1.33e-07
AC004066.1	-3.76119	2.03236	3.52e-09	1.36e-07
AC018926.1	-1.45512	3.89334	3.55e-09	1.37e-07
LINC02820	4.54008	5.75947	3.6e-09	1.38e-07
AC004988.1	3.59124	4.37373	3.78e-09	1.44e-07
AL359715.1	-1.68835	5.09966	4.09e-09	1.56e-07
AC000124.1	-2.77112	2.28495	4.32e-09	1.64e-07
AC007950.2	-1.61113	3.28879	4.55e-09	1.72e-07
AL359715.2	-1.65385	5.29839	4.74e-09	1.79e-07
TMEM161B-AS1	-1.3199	8.38487	4.76e-09	1.79e-07
AC009093.6	-1.96642	3.40585	5.15e-09	1.92e-07
LINC01614	5.26636	6.87758	5.16e-09	1.92e-07
HAGLROS	3.37112	7.0249	5.22e-09	1.94e-07
AC126773.4	2.27725	6.49636	5.27e-09	1.95e-07
LINC00891	-2.45722	2.71268	5.46e-09	2.02e-07
AC025271.4	-3.38658	3.6208	5.79e-09	2.13e-07
TMPO-AS1	2.04465	8.94084	5.98e-09	2.19e-07
RPL34-DT	-1.80443	4.36883	6.34e-09	2.32e-07
AC020659.1	-2.13281	5.10397	6.45e-09	2.35e-07
AC010551.2	-2.90229	1.84966	6.51e-09	2.36e-07
AC022613.1	-2.19694	5.56154	6.78e-09	2.45e-07
LINC01331	-3.48049	1.74026	6.8e-09	2.45e-07
AC004147.4	-2.94274	2.97217	6.89e-09	2.48e-07
AC007950.1	-3.45829	1.82739	7.04e-09	2.52e-07
AC100830.1	-1.59865	5.1807	7.19e-09	2.57e-07
LINC01091	-1.76009	4.92316	7.37e-09	2.62e-07
AC012409.2	-2.54958	2.14533	7.5e-09	2.66e-07
AC025280.1	-2.35519	3.07218	7.54e-09	2.66e-07
LINC02481	-1.50435	4.69025	7.76e-09	2.73e-07
AC119150.1	3.51487	4.64526	7.93e-09	2.79e-07
AP003390.1	2.78614	5.88498	9.33e-09	3.27e-07
WDFY3-AS2	-1.39773	7.18581	9.42e-09	3.29e-07
AP000446.1	-1.68603	3.82399	9.49e-09	3.3e-07
LY6E-DT	2.56352	7.16718	9.98e-09	3.46e-07
AC254629.1	-2.71604	3.33623	1e-08	3.46e-07
DUXAP8	3.32315	9.6334	1.02e-08	3.52e-07
AC016738.1	-1.82024	5.77136	1.05e-08	3.6e-07
AL731557.1	-2.81812	1.97544	1.1e-08	3.75e-07
AC092127.1	-1.56476	4.20588	1.1e-08	3.75e-07
AC011997.1	2.58689	5.30906	1.1e-08	3.75e-07
AP002518.2	-3.27723	2.16194	1.16e-08	3.92e-07
AL161630.1	-3.83727	3.13192	1.16e-08	3.92e-07
HID1-AS1	-1.92128	3.0953	1.22e-08	4.12e-07
AL133355.1	-1.41268	7.7035	1.23e-08	4.12e-07
AP000894.2	-2.62925	3.85445	1.29e-08	4.32e-07
AL121895.2	-2.24731	4.8578	1.46e-08	4.88e-07
AC135012.3	-2.9771	5.24809	1.47e-08	4.9e-07
AP005230.1	3.4919	6.68786	1.48e-08	4.9e-07
AC002401.2	-1.95663	2.41033	1.62e-08	5.34e-07
MELTF-AS1	2.59342	8.34994	1.63e-08	5.38e-07
AC092718.4	1.61452	9.24672	1.77e-08	5.79e-07
LINC02826	-3.65712	2.67459	1.77e-08	5.79e-07
AC113398.2	-2.51832	1.80569	1.79e-08	5.86e-07
AC079160.1	3.22371	6.88227	1.81e-08	5.89e-07
LINC01503	2.52599	9.74898	1.88e-08	6.1e-07
AP003721.4	-1.68585	3.7284	1.89e-08	6.11e-07
AC010776.2	-3.06487	3.00705	1.97e-08	6.34e-07
YEATS2-AS1	1.52556	7.67317	2.02e-08	6.5e-07
LINC00513	-1.50212	5.01074	2.1e-08	6.74e-07
AL157392.2	-2.34618	2.966	2.11e-08	6.75e-07
AC012181.1	-1.65247	5.16933	2.25e-08	7.16e-07
LINC02814	-3.40381	2.83626	2.28e-08	7.24e-07
CHKB-DT	1.83211	6.56044	2.49e-08	7.9e-07
SNHG1	1.31824	11.9553	2.56e-08	8.08e-07
AC092691.1	-3.48425	1.87938	2.57e-08	8.11e-07
CADM3-AS1	-2.91305	5.46221	2.63e-08	8.27e-07
SOCAR	2.18387	3.89625	2.64e-08	8.27e-07
GORAB-AS1	2.39088	5.55391	2.8e-08	8.73e-07
AL683887.1	4.26103	5.09403	2.91e-08	9.05e-07
DLX6-AS1	3.81995	8.72881	3.07e-08	9.54e-07
MAFG-DT	2.33571	8.49526	3.15e-08	9.77e-07
AL353764.1	3.12039	4.25825	3.3e-08	1.02e-06
AL390208.1	-1.43564	4.56389	3.37e-08	1.04e-06
AC010976.2	-2.09282	4.20373	3.39e-08	1.04e-06
LINC01905	3.7279	5.25803	3.46e-08	1.06e-06
Z82198.1	-2.67291	1.88128	3.6e-08	1.1e-06
AC131157.1	5.75327	5.68318	3.74e-08	1.14e-06
AC025580.1	-1.91411	3.50316	3.81e-08	1.16e-06
AC092436.3	-1.81434	3.25152	3.83e-08	1.16e-06
LINC01625	-2.67774	2.51577	3.9e-08	1.18e-06
LINC02561	5.59799	6.92913	4.2e-08	1.26e-06
GASAL1	2.88666	7.66399	4.33e-08	1.3e-06
AC104809.2	-2.73598	3.36539	4.34e-08	1.3e-06
LIMD1-AS1	-1.66668	2.72115	4.44e-08	1.33e-06
FUT8-AS1	-1.63013	4.92164	4.7e-08	1.4e-06
IDH2-DT	-2.54606	3.08056	4.7e-08	1.4e-06
AL122125.1	1.97226	5.47967	4.98e-08	1.47e-06
AC008080.4	-2.16497	2.64833	5.21e-08	1.54e-06
AL157786.1	-1.65602	5.37061	5.41e-08	1.59e-06
GNG12-AS1	-1.50358	6.52348	5.48e-08	1.61e-06
AC007277.1	-2.30784	3.84253	5.65e-08	1.66e-06
ZBED3-AS1	-1.68398	5.99389	5.8e-08	1.69e-06
AC063919.1	-2.3047	2.10877	5.99e-08	1.74e-06
AL157935.1	-2.20167	7.66979	6.76e-08	1.96e-06
U62317.1	2.12718	8.97052	6.83e-08	1.98e-06
AC099850.3	2.30391	8.52262	6.9e-08	1.99e-06
AC008669.1	-1.48912	6.70803	7.03e-08	2.03e-06
AL031320.2	-1.10292	5.00447	7.05e-08	2.03e-06
AP001180.4	-3.23713	1.69532	7.06e-08	2.03e-06
AGAP2-AS1	2.22862	10.3124	7.38e-08	2.11e-06
SH3BP5-AS1	-1.24601	9.08606	7.5e-08	2.14e-06
LNCOC1	2.38946	6.43577	8.07e-08	2.3e-06
LINC01393	3.13164	4.9358	8.36e-08	2.37e-06
Z94160.1	-3.23514	2.0921	8.48e-08	2.4e-06
LINC02842	-3.26997	2.71319	8.5e-08	2.4e-06
AC099066.2	3.38975	6.57931	8.51e-08	2.4e-06
SGSM3-AS1	-1.53512	3.89682	8.96e-08	2.51e-06
HOXB-AS3	-2.2633	5.93764	9.01e-08	2.52e-06
AC087242.1	-2.81802	2.23162	9.33e-08	2.6e-06
AL023755.1	2.68481	5.13871	9.51e-08	2.65e-06
AP000919.1	-1.90845	3.21734	9.66e-08	2.68e-06
AC073842.1	-2.07998	2.63866	9.89e-08	2.74e-06
LINC02321	3.50219	4.2427	9.9e-08	2.74e-06
AC092969.1	5.00027	5.88056	1.03e-07	2.84e-06
AC091544.2	-2.7459	3.42508	1.04e-07	2.85e-06
ZRANB2-AS1	-1.7504	2.98308	1.04e-07	2.86e-06
LINC00491	3.93553	7.61286	1.06e-07	2.89e-06
LINC01252	-1.74207	6.24406	1.07e-07	2.91e-06
AL513318.2	3.33729	9.11969	1.12e-07	3.06e-06
DAPK1-IT1	-2.01007	2.30093	1.14e-07	3.1e-06
MAGEA10-MAGEA5	5.40725	4.03547	1.17e-07	3.18e-06
AC104809.1	-3.03609	2.49407	1.19e-07	3.21e-06
AC002398.2	-3.10235	3.06318	1.23e-07	3.3e-06
AC087854.1	-1.24118	6.23234	1.23e-07	3.3e-06
AL117329.1	3.00412	6.98925	1.23e-07	3.3e-06
LRRC2-AS1	-2.67114	2.61169	1.26e-07	3.36e-06
AC019197.1	-2.24154	5.76557	1.26e-07	3.36e-06
LDLRAD4-AS1	-1.93953	3.39298	1.27e-07	3.37e-06
TYMSOS	2.24464	7.35216	1.29e-07	3.43e-06
STK32A-AS1	-2.83299	2.37653	1.3e-07	3.45e-06
AC027117.1	-1.84148	5.94148	1.34e-07	3.53e-06
KC877982.1	7.90334	5.78699	1.36e-07	3.59e-06
LINC02687	5.29909	5.48008	1.37e-07	3.61e-06
AC011899.1	-3.25284	1.97546	1.38e-07	3.63e-06
AL161431.1	5.32296	12.5386	1.39e-07	3.64e-06
AL136162.1	2.16229	5.88542	1.43e-07	3.74e-06
AC106798.1	3.25736	5.97924	1.44e-07	3.75e-06
AC110015.1	-2.75224	2.40685	1.45e-07	3.75e-06
AC010719.1	-1.65393	5.15218	1.51e-07	3.9e-06
AL132642.1	-2.25119	3.74528	1.53e-07	3.95e-06
AC009262.1	3.87896	3.88492	1.57e-07	4.05e-06
AC068491.3	2.16126	5.89918	1.62e-07	4.18e-06
FER1L6-AS1	-2.81691	2.84081	1.65e-07	4.23e-06
AC099487.1	3.43894	4.62033	1.76e-07	4.5e-06
AP003059.2	-2.39477	2.05885	1.76e-07	4.5e-06
CRYZL2P-SEC16B	-1.75521	6.28107	1.77e-07	4.51e-06
NCAM1-AS1	-2.80771	2.68739	1.78e-07	4.51e-06
AL583808.1	4.44949	6.06274	1.79e-07	4.55e-06
AC021016.1	-1.2259	6.82825	1.84e-07	4.65e-06
LINC00460	5.035	6.91314	1.88e-07	4.75e-06
AC058791.1	-1.3044	6.25484	1.91e-07	4.81e-06
AC109454.3	5.42523	6.95806	1.93e-07	4.86e-06
AC022898.2	-2.0679	2.47864	2.03e-07	5.09e-06
SCAT1	4.29956	6.5719	2.04e-07	5.11e-06
AC106799.2	4.51457	5.85181	2.08e-07	5.19e-06
AC090970.2	2.29032	6.2802	2.09e-07	5.21e-06
AL035448.1	-1.57188	5.64344	2.11e-07	5.25e-06
AC008770.3	-1.40792	4.43658	2.13e-07	5.26e-06
AL158212.3	-1.16842	8.79222	2.13e-07	5.26e-06
LINC02156	2.69001	4.07176	2.14e-07	5.29e-06
DLEU2	1.5924	9.43221	2.17e-07	5.33e-06
LINC02541	2.33051	7.79282	2.19e-07	5.38e-06
LIFR-AS1	-1.77851	6.76247	2.29e-07	5.62e-06
AC108472.1	-2.57189	3.10038	2.38e-07	5.82e-06
LINC01082	-2.4514	4.19261	2.4e-07	5.85e-06
AC022211.2	1.77357	7.5849	2.44e-07	5.94e-06
ADCY6-DT	-2.46569	3.22309	2.46e-07	5.98e-06
LINC02577	4.77812	8.3489	2.51e-07	6.07e-06
SPATA13-AS1	-2.037	2.12542	2.55e-07	6.17e-06
AC004637.1	-2.1517	3.15545	2.57e-07	6.19e-06
AC106799.1	4.46825	5.25158	2.58e-07	6.22e-06
ALMS1-IT1	1.86881	6.8238	2.67e-07	6.41e-06
AL031667.3	1.88198	5.58046	2.68e-07	6.41e-06
DNAH10OS	-1.53991	7.04319	2.75e-07	6.56e-06
LINC01010	3.86076	7.25784	2.82e-07	6.72e-06
CT69	5.25265	8.57317	2.86e-07	6.81e-06
AC024592.2	-2.71947	6.04973	2.96e-07	7.02e-06
KLHL30-AS1	-2.46191	3.13604	2.99e-07	7.09e-06
LINC01266	-2.42901	4.35399	3.03e-07	7.16e-06
AL391152.1	2.46943	4.69701	3.12e-07	7.34e-06
AC122710.2	4.35813	3.96469	3.12e-07	7.34e-06
AL162727.2	-1.71244	2.88235	3.19e-07	7.49e-06
VSTM2A-OT1	-2.94421	1.68469	3.2e-07	7.49e-06
AC004817.3	4.1636	4.87068	3.2e-07	7.49e-06
AC079313.2	-2.11347	3.59688	3.38e-07	7.88e-06
AC012640.2	1.74004	6.66192	3.4e-07	7.89e-06
AC008011.2	4.14255	7.00454	3.4e-07	7.89e-06
RRS1-AS1	-1.88812	4.33221	3.52e-07	8.17e-06
FOXP1-AS1	-1.56141	3.87187	3.61e-07	8.35e-06
LINC02884	-2.4362	2.93552	3.7e-07	8.52e-06
AC125616.1	-2.5472	3.46024	3.7e-07	8.52e-06
LINC01981	3.20769	4.22516	3.71e-07	8.52e-06
AC009118.2	3.13252	5.98442	3.74e-07	8.57e-06
CREB3L2-AS1	-1.69311	2.44477	3.79e-07	8.67e-06
LINC01050	4.9915	3.58957	3.93e-07	8.96e-06
DNAH17-AS1	2.6749	6.82857	4e-07	9.11e-06
AC113346.1	5.85822	4.12217	4.04e-07	9.17e-06
AC015845.2	-2.30631	2.8291	4.04e-07	9.17e-06
AL021408.1	-2.45572	2.58153	4.05e-07	9.18e-06
LINC01504	-1.97155	5.99248	4.19e-07	9.46e-06
AC091057.1	1.41563	9.89297	4.2e-07	9.46e-06
AC124067.3	-3.17129	2.01329	4.32e-07	9.71e-06
AP000866.1	-1.46229	6.07266	4.33e-07	9.73e-06
AC015802.1	2.29739	6.23948	4.46e-07	9.98e-06
AC012213.1	3.84884	5.65074	4.84e-07	1.08e-05
AC026369.2	2.20957	5.33259	4.84e-07	1.08e-05
BX255925.1	-1.42799	4.72617	4.88e-07	1.09e-05
LINC00640	2.80222	7.0792	4.92e-07	1.09e-05
TM4SF19-AS1	3.19053	8.5374	4.93e-07	1.09e-05
DEPDC1-AS1	2.27171	3.85972	4.98e-07	1.1e-05
AC092145.1	-1.71515	3.534	5.2e-07	1.15e-05
CD44-AS1	2.24236	7.82604	5.21e-07	1.15e-05
LUCAT1	3.37446	7.51308	5.25e-07	1.15e-05
LINC01592	4.37924	4.30075	5.27e-07	1.16e-05
AL359715.3	-1.16896	6.30659	5.36e-07	1.17e-05
AL109946.1	2.73218	5.59305	5.52e-07	1.21e-05
AC010300.1	-1.93016	6.07757	5.81e-07	1.27e-05
AP000907.2	-2.01181	1.91039	5.94e-07	1.29e-05
AL160408.5	3.8186	3.93074	6e-07	1.3e-05
AL118508.1	4.62834	7.78108	6.43e-07	1.39e-05
AC069544.1	1.38154	5.8076	6.49e-07	1.4e-05
AL031768.1	-1.84037	3.40051	6.6e-07	1.43e-05
LINC01410	2.11502	8.26823	6.7e-07	1.44e-05
AC093010.2	-1.3331	9.57285	6.7e-07	1.44e-05
AC015921.1	-1.77148	4.68112	6.77e-07	1.45e-05
LINC02331	-2.86422	1.68761	6.93e-07	1.48e-05
MGAT3-AS1	-2.38782	2.65329	7e-07	1.49e-05
AL732314.4	-1.71068	2.66145	7.16e-07	1.53e-05
AC090044.1	-2.61561	3.10041	7.42e-07	1.58e-05
PSORS1C3	-2.30828	6.16364	7.49e-07	1.59e-05
FENDRR	-2.29853	9.74334	7.63e-07	1.61e-05
AP003469.2	2.20491	4.91805	7.67e-07	1.62e-05
AC002401.3	-1.8237	2.52079	7.69e-07	1.62e-05
AC105935.1	-1.33051	3.47582	7.71e-07	1.62e-05
FAR1-IT1	-1.46218	3.80169	8.07e-07	1.7e-05
AL035670.1	-3.47299	1.64605	8.19e-07	1.72e-05
AC078788.1	3.80509	3.79902	8.4e-07	1.76e-05
AC011369.1	3.61635	4.5219	8.41e-07	1.76e-05
AL021392.1	2.37769	7.52457	8.43e-07	1.76e-05
ECI2-DT	-1.51446	4.14362	8.48e-07	1.76e-05
AC083973.1	3.00339	6.4179	8.6e-07	1.79e-05
AL591895.1	-1.04092	7.22107	8.67e-07	1.8e-05
AL358334.2	3.30404	7.79872	8.71e-07	1.8e-05
AL133353.1	2.39608	5.37088	8.74e-07	1.8e-05
LINC00519	3.91353	8.35963	8.89e-07	1.83e-05
LINC01873	2.65348	4.43968	9.05e-07	1.86e-05
AP002784.1	3.69234	5.05714	9.06e-07	1.86e-05
AC244453.2	-2.44655	4.62774	9.18e-07	1.88e-05
AL356234.2	4.13568	5.37862	9.28e-07	1.9e-05
C3orf35	-1.26225	5.52154	9.35e-07	1.91e-05
AC005280.1	-2.21332	2.25645	9.42e-07	1.92e-05
AC100803.3	-1.72756	5.42168	9.46e-07	1.92e-05
AC106799.3	4.35673	6.34735	9.68e-07	1.97e-05
AL355073.1	-1.99267	2.7912	9.83e-07	1.99e-05
AC009271.1	3.11731	6.59181	9.85e-07	1.99e-05
AL121832.2	1.57332	7.34617	9.86e-07	1.99e-05
LINC01338	3.78765	3.91944	9.92e-07	2e-05
LINC00184	3.35321	5.44955	9.93e-07	2e-05
AL121839.2	-1.69763	8.19524	9.99e-07	2e-05
LINC02450	4.02882	4.97722	1e-06	2e-05
SUCLG2-AS1	-1.36039	5.7106	1.01e-06	2.01e-05
AC008147.1	-1.62753	3.70387	1.01e-06	2.02e-05
AL138789.1	4.68455	7.51376	1.07e-06	2.13e-05
AC012073.1	1.39179	7.46012	1.16e-06	2.3e-05
AC021739.2	-1.12761	4.69895	1.16e-06	2.3e-05
AL161891.1	1.51683	7.58018	1.17e-06	2.31e-05
LINC01927	-2.4492	2.19499	1.23e-06	2.44e-05
AL121895.1	-1.68744	5.16012	1.24e-06	2.44e-05
AC006960.3	-2.09488	2.64845	1.31e-06	2.59e-05
AC087721.1	2.27988	3.13163	1.32e-06	2.59e-05
AC009119.2	-1.69651	3.12032	1.33e-06	2.61e-05
AL356124.1	-1.81974	3.0612	1.35e-06	2.65e-05
ETV7-AS1	2.23155	3.795	1.4e-06	2.74e-05
RUNDC3A-AS1	2.75808	7.2592	1.4e-06	2.74e-05
AP001094.2	-1.56307	4.51722	1.41e-06	2.74e-05
LINC02363	-1.49252	4.59471	1.42e-06	2.75e-05
AC010998.3	-3.27922	5.09827	1.42e-06	2.75e-05
LINC00645	3.50149	4.01661	1.45e-06	2.81e-05
AC034213.1	4.98203	5.09117	1.49e-06	2.87e-05
AC015908.4	-2.90982	1.83195	1.5e-06	2.89e-05
CASC15	2.27288	9.05285	1.52e-06	2.92e-05
AL359513.1	2.21807	6.04432	1.53e-06	2.94e-05
AL138756.1	-1.17621	8.07563	1.57e-06	3.01e-05
LINC01814	-1.95754	5.25844	1.6e-06	3.06e-05
LINC02018	-1.5333	3.51673	1.6e-06	3.06e-05
AC090844.2	-1.73776	3.62573	1.61e-06	3.07e-05
AL357033.4	-1.73521	7.57388	1.63e-06	3.1e-05
LINC01929	4.38278	6.49804	1.64e-06	3.12e-05
AL356417.2	3.07474	3.46914	1.66e-06	3.16e-05
AC012181.2	-1.49107	4.95007	1.7e-06	3.22e-05
HCG9	-1.78186	2.87564	1.7e-06	3.22e-05
AC011379.2	-1.58257	6.79495	1.71e-06	3.22e-05
LINC00457	-2.87167	1.64963	1.71e-06	3.22e-05
AP000251.1	2.53534	5.92507	1.72e-06	3.23e-05
AC069503.1	2.31739	3.56983	1.72e-06	3.23e-05
LINC00896	-1.67156	4.63674	1.73e-06	3.26e-05
AC004830.2	-1.71585	4.49142	1.75e-06	3.28e-05
CTD-3080P12.3	-1.95153	1.99901	1.75e-06	3.28e-05
DELEC1	3.40862	6.32788	1.78e-06	3.32e-05
AC015914.1	-1.71576	5.28758	1.79e-06	3.33e-05
LINC02026	2.08774	4.98088	1.79e-06	3.33e-05
AC138512.1	-2.33019	2.14018	1.83e-06	3.4e-05
TUSC8	-3.73341	4.22073	1.88e-06	3.49e-05
LINC00898	3.80763	5.98537	1.91e-06	3.54e-05
LINC02043	2.5935	5.30079	1.96e-06	3.61e-05
AC245041.2	3.00073	10.1685	1.99e-06	3.67e-05
AC097382.2	-1.2968	3.4519	2.01e-06	3.69e-05
AC008105.1	1.82855	6.8596	2.09e-06	3.85e-05
AC018647.1	-1.62088	3.58101	2.11e-06	3.87e-05
AC026462.3	-3.47003	2.01177	2.19e-06	4.01e-05
AC010359.2	1.87821	3.58152	2.25e-06	4.12e-05
SNHG26	1.79934	8.74654	2.25e-06	4.12e-05
AC005920.4	-2.72502	3.73667	2.27e-06	4.15e-05
AC007036.2	-1.40989	4.51349	2.28e-06	4.15e-05
AC016065.1	1.41925	8.84005	2.29e-06	4.16e-05
AL512288.1	-2.39755	1.7872	2.29e-06	4.16e-05
AC007611.1	2.18775	5.59672	2.32e-06	4.21e-05
CARMN	-2.15355	9.92659	2.35e-06	4.25e-05
AL359771.1	4.89885	6.15808	2.43e-06	4.38e-05
LNCAROD	5.23653	7.79209	2.49e-06	4.49e-05
PELATON	1.86205	7.83151	2.49e-06	4.49e-05
AC069148.1	2.83135	4.98002	2.5e-06	4.49e-05
AL358332.1	2.63262	4.65664	2.52e-06	4.51e-05
CPNE8-AS1	2.04709	5.07719	2.57e-06	4.61e-05
AL445223.1	-1.68461	3.38769	2.59e-06	4.63e-05
AC130650.1	-1.32584	3.78424	2.6e-06	4.63e-05
AC005165.1	-2.12453	5.52645	2.6e-06	4.64e-05
FOXN3-AS2	-1.88409	2.48602	2.61e-06	4.64e-05
AP005137.1	-2.28251	3.36652	2.64e-06	4.69e-05
LINC00392	8.68895	8.38081	2.65e-06	4.7e-05
LINC01829	-2.00378	3.835	2.7e-06	4.78e-05
LINC02617	-2.52338	3.30084	2.71e-06	4.79e-05
LINC02154	7.32574	8.35964	2.72e-06	4.8e-05
CLEC12A-AS1	4.1915	6.43795	2.81e-06	4.95e-05
SNHG30	1.43031	8.99365	2.83e-06	4.97e-05
MIR2117HG	4.28072	6.28032	2.92e-06	5.13e-05
AL512363.1	2.81244	7.15386	2.96e-06	5.18e-05
AC116407.2	1.70295	6.21936	3.04e-06	5.31e-05
AC009090.3	-1.21342	4.87362	3.04e-06	5.31e-05
AC013652.1	1.82072	7.42885	3.09e-06	5.39e-05
AC124852.1	2.61977	7.15735	3.12e-06	5.43e-05
AC010226.1	-1.06708	5.37623	3.15e-06	5.47e-05
LNCOG	2.96284	4.31989	3.21e-06	5.57e-05
SLC2A1-AS1	2.10942	7.86767	3.26e-06	5.64e-05
AL132657.1	-1.55688	3.60611	3.26e-06	5.64e-05
RMST	-2.6898	3.80155	3.29e-06	5.68e-05
AC135586.2	-1.95107	1.89672	3.32e-06	5.72e-05
MAGI1-IT1	-1.39424	4.50478	3.35e-06	5.77e-05
KTN1-AS1	1.62142	8.70767	3.43e-06	5.9e-05
AC138956.2	-1.13864	5.86358	3.44e-06	5.91e-05
AC126121.3	-3.19149	1.98828	3.48e-06	5.97e-05
AC002116.2	1.75824	5.56319	3.56e-06	6.09e-05
AC100830.2	-1.14126	3.99451	3.83e-06	6.54e-05
MIR1915HG	2.08625	7.69083	3.86e-06	6.59e-05
AC016683.1	-1.49058	3.36576	3.88e-06	6.6e-05
AL139081.1	-2.15647	2.28369	3.88e-06	6.6e-05
AC009264.1	3.50347	7.20846	3.9e-06	6.63e-05
AL049552.1	-1.35386	4.64954	3.95e-06	6.7e-05
AC114810.1	-1.30772	3.93881	3.97e-06	6.71e-05
AC105150.1	-2.47443	1.69581	4e-06	6.76e-05
AL354836.1	1.39819	8.27291	4.07e-06	6.86e-05
MACROD2-AS1	-2.30759	2.37707	4.07e-06	6.86e-05
AC022558.2	-1.78521	2.58032	4.23e-06	7.12e-05
LINC02615	-1.28555	6.63196	4.31e-06	7.24e-05
AC021491.2	-1.38575	4.30333	4.38e-06	7.35e-05
LINC01775	2.30835	3.86397	4.39e-06	7.35e-05
AC099850.1	1.26353	6.13624	4.42e-06	7.39e-05
FOXG1-AS1	-2.76577	3.40442	4.43e-06	7.39e-05
RNF144A-AS1	2.47999	6.82086	4.43e-06	7.39e-05
LINC01711	3.73494	4.90819	4.45e-06	7.4e-05
AC135178.2	-2.02311	2.76498	4.51e-06	7.48e-05
LINC02574	3.50774	2.84247	4.56e-06	7.56e-05
AL135818.2	3.13194	6.08975	4.57e-06	7.56e-05
KC6	3.52648	7.9888	4.59e-06	7.58e-05
AC023034.1	1.97419	4.86545	4.61e-06	7.6e-05
LINC02709	2.00131	6.38012	4.63e-06	7.63e-05
AC007750.1	2.43774	5.20425	4.67e-06	7.69e-05
AL031846.2	-1.21172	5.66365	4.84e-06	7.95e-05
AC105345.1	-1.30905	4.53211	4.88e-06	8e-05
LINC00942	6.97471	10.3532	4.88e-06	8e-05
AC104667.2	-2.00436	4.54656	4.92e-06	8.04e-05
FAM225A	2.24181	4.82707	4.97e-06	8.11e-05
LINC01985	-2.0579	2.63389	5.05e-06	8.23e-05
AC112721.2	3.25294	3.75346	5.16e-06	8.39e-05
MIR924HG	2.5291	7.37546	5.22e-06	8.47e-05
AL133215.1	-1.3756	2.9514	5.29e-06	8.58e-05
AL138724.1	1.50617	7.45948	5.38e-06	8.7e-05
AL391834.2	-1.11711	6.2432	5.52e-06	8.91e-05
AP005131.4	-1.79594	4.90192	5.54e-06	8.94e-05
AL359091.4	2.01391	4.93121	5.6e-06	9.02e-05
AL355073.2	-1.91554	3.31719	5.72e-06	9.19e-05
AC015818.2	3.14443	3.20241	5.78e-06	9.28e-05
LINC02454	4.16989	5.65939	5.86e-06	9.4e-05
LINC01819	-2.41652	5.31128	5.91e-06	9.46e-05
AC004947.1	-2.06334	2.88543	5.92e-06	9.47e-05
AC078942.1	-2.45115	1.72485	5.93e-06	9.47e-05
TEX26-AS1	-1.86893	4.671	5.94e-06	9.47e-05
AC010487.1	-1.58187	3.80561	5.97e-06	9.51e-05
DIRC1	3.85687	3.65779	6.01e-06	9.56e-05
AL132780.1	-1.07888	5.04479	6.02e-06	9.56e-05
LINC01975	-2.98636	1.83303	6.12e-06	9.69e-05
MROCKI	-1.67558	4.65962	6.15e-06	9.73e-05
AC007327.2	-1.89444	1.88986	6.26e-06	9.9e-05
AC093278.2	-1.26365	7.18518	6.27e-06	9.9e-05
TFAP2A-AS1	1.83945	6.38651	6.28e-06	9.9e-05
LINC01807	4.91908	6.60605	6.36e-06	0.0001
PSMD6-AS2	-1.11276	5.98221	6.38e-06	0.000100215
AL162431.1	1.5397	6.75194	6.43e-06	0.000100873
AC100803.4	-1.79541	4.96705	6.47e-06	0.000101411
AL356417.1	-2.33724	2.68472	6.55e-06	0.000102452
FRMD6-AS1	1.46282	6.48648	6.6e-06	0.000103063
LINC01508	5.93079	6.37185	6.62e-06	0.000103331
LINC01615	4.23294	8.26472	6.78e-06	0.00010543
AC005537.1	1.83493	7.32986	6.87e-06	0.000106628
NKILA	2.40648	7.81166	7.06e-06	0.000109396
GSEC	2.06628	8.15781	7.09e-06	0.0001096
AL357146.1	-3.26193	2.24663	7.23e-06	0.000111573
TUBA3FP	1.71105	5.77923	7.51e-06	0.000115809
AL590093.1	-1.50396	3.98958	7.66e-06	0.00011797
AC117394.2	2.8824	3.68721	7.87e-06	0.000120976
AL109659.2	-1.96122	3.75455	7.88e-06	0.000121032
AC006059.1	-1.10556	4.63403	8.19e-06	0.000125579
LINC01116	2.58088	8.12161	8.2e-06	0.000125579
AC104211.1	-2.58492	2.08617	8.45e-06	0.000129119
BX322234.2	4.8906	4.27933	9.24e-06	0.000140991
LINC01270	1.91842	6.18063	9.26e-06	0.000141235
LINC01234	5.09419	7.96868	9.35e-06	0.000142264
CEP83-DT	1.65888	5.16839	9.36e-06	0.000142264
AC010525.1	-1.19387	4.8243	9.52e-06	0.000144562
AL137246.1	-1.95728	2.04013	9.59e-06	0.000145382
AC073195.1	1.62109	5.60391	9.63e-06	0.00014571
AC078962.4	-2.88308	1.80823	9.72e-06	0.000146894
AC012557.1	-1.04467	4.8713	9.8e-06	0.000148001
AC087286.4	-1.16043	4.21342	9.91e-06	0.000149345
PDXP-DT	1.46986	5.19371	9.95e-06	0.000149707
AC048382.5	-1.33961	3.2928	1e-05	0.000151003
FAM3D-AS1	-1.98035	2.87967	1.01e-05	0.000151488
LINC01471	-2.71692	2.0701	1.01e-05	0.000151997
LINC01844	-2.24757	3.00834	1.02e-05	0.000152098
LINC01806	2.28071	9.07115	1.02e-05	0.000153219
AC104964.3	-1.76202	5.96272	1.04e-05	0.000155244
UBXN10-AS1	-2.30082	4.15286	1.04e-05	0.000155253
LINC02367	1.88332	6.42155	1.05e-05	0.000156713
AC096921.2	-1.49753	6.01969	1.06e-05	0.000157694
AC069360.1	2.79649	5.20521	1.07e-05	0.000158376
PDZRN3-AS1	-2.23974	1.9659	1.08e-05	0.000159859
AC093627.6	-2.3396	3.64505	1.1e-05	0.000163117
LINC02242	2.79288	3.55515	1.12e-05	0.00016513
AC010173.1	1.7366	4.85632	1.13e-05	0.000167286
AC048344.4	1.93676	4.72832	1.15e-05	0.000170203
ID2-AS1	-1.3198	5.08869	1.17e-05	0.000171905
AL355601.1	4.09249	3.79163	1.17e-05	0.000171939
AC113189.4	2.49389	4.39344	1.19e-05	0.000175325
IL12A-AS1	-2.34466	5.74341	1.2e-05	0.000175438
EPS15-AS1	-1.4232	3.37695	1.21e-05	0.000176445
AC012676.1	1.31618	5.99758	1.21e-05	0.000176445
AC005332.2	-1.48748	4.76618	1.21e-05	0.000176527
BARX1-DT	-2.29135	3.96904	1.22e-05	0.000178243
AC073957.1	4.22317	5.1354	1.22e-05	0.000178394
LINC00710	-2.39429	3.17181	1.23e-05	0.000178584
AC135279.4	1.60424	4.72877	1.27e-05	0.00018386
AL136369.2	-2.63828	1.66056	1.27e-05	0.00018386
AL160314.2	-1.19524	4.13074	1.27e-05	0.00018386
AL450263.1	-1.50367	4.5067	1.27e-05	0.000184384
AC019257.1	-2.3001	2.3308	1.3e-05	0.000187176
MEF2C-AS1	-1.7631	4.5526	1.32e-05	0.000190689
LINC01572	1.2254	7.06361	1.33e-05	0.000191572
AL136084.1	-1.43507	3.89151	1.36e-05	0.000195404
AC089987.2	3.85353	4.29147	1.36e-05	0.000195404
AL158068.2	-1.61544	2.3529	1.37e-05	0.000196155
AL160286.3	-2.187	3.92683	1.37e-05	0.00019628
LINC02447	-1.33987	4.75956	1.37e-05	0.000196748
AC083799.1	1.1906	9.38044	1.41e-05	0.000201592
AC104971.1	1.9996	4.66241	1.41e-05	0.000201592
AC079210.1	-1.89881	4.69337	1.41e-05	0.000201592
AL118511.2	-2.6007	1.75036	1.45e-05	0.000206765
AL034550.1	-1.43832	4.60761	1.48e-05	0.00020958
LINC00251	-3.1257	1.80866	1.48e-05	0.00020958
LINC00906	-3.08324	2.5751	1.48e-05	0.000210477
OSMR-AS1	1.58963	6.26037	1.49e-05	0.000210575
AC139887.4	-1.09268	5.49392	1.49e-05	0.000210963
AC134312.1	-1.65645	4.17139	1.51e-05	0.000213061
AL391807.1	-2.02296	3.89657	1.52e-05	0.000214858
LEF1-AS1	1.95319	5.08726	1.53e-05	0.000214858
AL117332.1	1.29952	5.88772	1.53e-05	0.000214858
AP002449.1	1.46209	5.2974	1.53e-05	0.000215008
LINC00628	-2.07877	2.5166	1.53e-05	0.000215289
SAPCD1-AS1	-1.61939	2.46369	1.54e-05	0.000215393
LINC00314	-2.51376	1.74639	1.55e-05	0.000216297
LINC00844	-3.01359	1.89348	1.55e-05	0.000216297
AC135782.1	-1.96865	3.16029	1.55e-05	0.000216297
AC023389.1	-1.00476	5.36864	1.58e-05	0.000220355
MIR7-3HG	-2.08519	2.37749	1.6e-05	0.000222458
LINC02313	-1.81438	2.72126	1.61e-05	0.000223954
STK24-AS1	1.45526	5.12788	1.61e-05	0.000224055
AC005277.2	-1.879	2.41611	1.63e-05	0.000226398
MIR663AHG	2.51915	3.91522	1.63e-05	0.000226398
AL118516.1	1.4234	7.77321	1.64e-05	0.000227435
DAAM2-AS1	-1.30299	6.29813	1.65e-05	0.000228029
SNHG17	1.0869	10.9663	1.65e-05	0.000228031
AL024507.2	1.56453	6.54175	1.66e-05	0.000228312
AL390783.1	-1.94534	3.49677	1.67e-05	0.000229909
LINC01954	-2.54807	2.57416	1.68e-05	0.000231462
LINC02518	4.8931	4.6797	1.69e-05	0.000232291
AC015660.1	3.44085	5.69223	1.69e-05	0.000232291
LINC02408	2.98753	3.89067	1.71e-05	0.000233814
LINC01359	-1.48837	5.2109	1.71e-05	0.000233814
MAPK6-DT	1.99539	4.49616	1.71e-05	0.000233814
AL354919.2	2.89886	3.79142	1.71e-05	0.000233814
HAGLR	2.34941	9.36237	1.72e-05	0.000233969
AC103591.3	1.81072	5.22925	1.72e-05	0.000234472
LINC02544	2.496	4.04898	1.73e-05	0.000234757
AL160408.4	4.0928	4.09302	1.74e-05	0.000236693
TESC-AS1	-1.96603	2.38594	1.75e-05	0.000236762
AC138207.4	1.1406	7.37762	1.77e-05	0.000238958
AC127164.1	-1.12168	4.68823	1.77e-05	0.000238958
AC019186.1	1.89716	4.02458	1.79e-05	0.000242385
AC051619.4	-1.81963	3.68269	1.83e-05	0.000246624
AC092802.1	-1.32375	3.86865	1.86e-05	0.000250408
TNFRSF14-AS1	-1.46341	7.08158	1.87e-05	0.000251746
ADD3-AS1	-1.29802	4.99306	1.89e-05	0.000254588
AC079465.1	1.6327	4.80246	1.95e-05	0.000261417
AC040168.1	-2.17567	3.41388	1.96e-05	0.000262179
PCCA-AS1	-1.37403	4.49705	1.96e-05	0.000262179
LINC02137	3.33134	6.08652	1.97e-05	0.000263934
AL645608.7	2.22875	8.05629	1.98e-05	0.000263934
AP000829.1	3.36548	4.74163	2e-05	0.00026682
AL137060.3	1.56687	4.92841	2.01e-05	0.000267966
AC007009.1	-2.37981	3.01316	2.02e-05	0.000269187
Z69706.1	-1.26777	4.16863	2.03e-05	0.000269708
MMP25-AS1	1.24189	9.40994	2.04e-05	0.000271107
AC005332.7	-1.45706	3.16811	2.05e-05	0.00027162
AC090912.1	1.70764	4.74886	2.06e-05	0.000273051
AC010894.1	1.39452	5.79597	2.08e-05	0.000275101
AC010761.3	-1.1684	5.3658	2.11e-05	0.000278572
AP000525.1	2.56956	5.18666	2.12e-05	0.000279015
AP003059.1	-1.98869	2.76852	2.15e-05	0.000282745
AC011352.1	3.78659	3.64487	2.15e-05	0.000282745
AC114956.1	2.41196	6.3781	2.19e-05	0.000287618
MAGI2-AS3	-1.47641	9.40809	2.19e-05	0.000288089
AC007336.1	1.51715	6.47761	2.21e-05	0.000289213
AC010186.3	1.49959	8.10229	2.25e-05	0.000294864
RNF207-AS1	-1.49	3.93066	2.26e-05	0.000295152
LINC02389	-2.12254	3.65332	2.31e-05	0.000301386
AL022067.1	2.10813	5.32405	2.35e-05	0.000306099
LINC00511	1.43199	11.1667	2.42e-05	0.000315976
FAM167A-AS1	-2.44825	4.13745	2.47e-05	0.000321504
ZEB1-AS1	1.56335	8.93364	2.48e-05	0.000322362
VPS9D1-AS1	1.75026	10.522	2.48e-05	0.000322365
AC010261.2	-1.67374	2.87461	2.52e-05	0.000326749
KRTAP5-AS1	-1.54113	4.91691	2.6e-05	0.000336653
AC138150.2	1.28273	6.09344	2.6e-05	0.000336653
AC116049.1	2.94159	5.06107	2.67e-05	0.000344429
CASC16	-2.81475	2.26624	2.71e-05	0.000349809
AL049555.1	1.74711	11.7487	2.77e-05	0.000356495
PCA3	-2.5772	4.47581	2.78e-05	0.000357355
MIR1-1HG-AS1	-2.28661	5.55796	2.78e-05	0.000357355
LINC02438	3.91075	3.85999	2.81e-05	0.000360461
AC011352.3	4.33767	3.74471	2.81e-05	0.000360461
AC128709.2	4.0031	5.42959	2.83e-05	0.000361673
AC024267.6	2.46654	3.19117	2.91e-05	0.00037223
CHN2-AS1	-1.67802	2.29781	2.93e-05	0.000374067
AC025244.1	3.37777	4.24757	2.94e-05	0.000375499
AC005180.2	-2.02359	4.90445	2.95e-05	0.000375499
AC010595.1	3.38754	6.1762	2.97e-05	0.000377967
MIRLET7A1HG	-1.20064	4.54627	2.97e-05	0.000377967
LINC00393	4.95957	5.62366	3.07e-05	0.000389229
AC009121.3	1.6361	4.84709	3.08e-05	0.000390079
KCNQ1OT1	-1.17089	11.1105	3.09e-05	0.000391465
AC127526.1	-2.14458	2.27536	3.14e-05	0.000397062
AC009554.1	-1.58521	2.44193	3.24e-05	0.000409805
TEX41	3.21541	7.75061	3.27e-05	0.000412475
LINC01561	2.89655	4.72704	3.28e-05	0.000413984
AC004585.1	2.4129	5.49828	3.29e-05	0.000414504
AL450992.1	2.37841	5.67459	3.3e-05	0.000414504
AC004812.2	1.20437	8.07588	3.33e-05	0.000418358
AL162408.1	-2.43602	1.99441	3.37e-05	0.000423285
AC019205.1	1.42757	8.92707	3.43e-05	0.000429502
ATP2A1-AS1	1.85332	5.73515	3.44e-05	0.000430934
PGM5-AS1	-2.75128	5.13539	3.48e-05	0.000435115
AC007365.1	2.05881	4.65092	3.49e-05	0.000435953
ZNF582-AS1	-1.57436	4.7414	3.49e-05	0.000435953
LINC01640	-2.3953	1.84334	3.5e-05	0.000436145
AC109462.1	3.81262	2.94464	3.51e-05	0.000436384
LINC02328	2.10723	5.72746	3.53e-05	0.000438741
AL161457.1	-2.78166	2.48978	3.55e-05	0.000441053
LINC00472	-1.69259	5.95559	3.57e-05	0.000442212
LINC00885	2.90413	8.59091	3.57e-05	0.000442346
AP000487.1	1.94405	8.48121	3.58e-05	0.000442394
AL162574.2	4.9317	4.10954	3.6e-05	0.000445017
AC096759.2	3.79429	4.08347	3.63e-05	0.000448029
AL357033.3	-1.62809	5.2911	3.64e-05	0.000448029
AC022079.1	2.26343	5.27748	3.64e-05	0.000448029
CATIP-AS1	-1.60221	2.77663	3.65e-05	0.000449024
AC114489.2	2.44829	4.75861	3.68e-05	0.000451695
AC026356.1	1.13879	7.16362	3.74e-05	0.000459551
LINC01932	2.74682	5.78556	3.76e-05	0.000461056
ARHGEF35-AS1	2.31577	6.57544	3.77e-05	0.000462307
AP001094.1	-1.53037	2.49	3.82e-05	0.00046752
AC091153.3	1.74825	4.69683	3.89e-05	0.000475017
BBOX1-AS1	2.0281	8.70724	3.95e-05	0.000482459
AC010280.1	5.45656	5.32399	4.02e-05	0.000489779
LINC02457	3.4117	5.43903	4.03e-05	0.00049048
AC004846.1	1.9083	7.98898	4.12e-05	0.000501258
AC009806.1	-1.43362	3.17927	4.14e-05	0.000502098
AC098487.1	1.61647	5.5593	4.14e-05	0.000502098
AC007638.1	-2.48182	2.48553	4.15e-05	0.000502098
CHROMR	1.25607	10.1863	4.15e-05	0.000502098
AP002812.3	-1.17088	3.73609	4.2e-05	0.000507574
AC012501.2	3.06782	4.3072	4.2e-05	0.000507574
ENOX1-AS1	-1.61444	3.93166	4.21e-05	0.000507574
MYG1-AS1	1.16921	5.60114	4.21e-05	0.000507574
AC021205.3	-1.25099	4.17952	4.24e-05	0.000510511
HOXC13-AS	2.91077	7.5997	4.29e-05	0.000515828
AC022973.5	1.58975	5.38701	4.29e-05	0.000516059
LINC01554	-1.90383	4.91866	4.3e-05	0.000516363
FAM242C	-1.48529	3.02125	4.43e-05	0.00053146
AC018616.1	3.6749	3.59516	4.49e-05	0.000537588
AC007014.2	1.60542	4.18433	4.5e-05	0.000538166
AP002957.1	3.20092	3.97756	4.57e-05	0.000545754
AC022893.1	-1.15408	7.46975	4.57e-05	0.000545754
AC008676.1	-1.18148	4.32168	4.6e-05	0.000548204
AL583824.1	-1.38641	2.93448	4.61e-05	0.000548681
AC022144.1	1.51006	6.62237	4.63e-05	0.000550363
LINC00626	4.45879	5.00836	4.67e-05	0.000554986
AC099506.1	2.17847	4.02912	4.72e-05	0.000560768
RABGAP1L-DT	1.97295	4.65225	4.81e-05	0.000570091
AC253536.3	-1.15398	5.56181	4.88e-05	0.000578369
AC078802.1	1.76137	4.42478	4.95e-05	0.000585559
CACNA1C-AS1	-1.31037	4.26761	5.01e-05	0.000592657
CASC9	2.68805	9.86855	5.05e-05	0.00059559
LINC01524	2.9194	3.87592	5.08e-05	0.00059862
LINC02060	-1.8093	2.54275	5.11e-05	0.000602287
AL391704.1	3.79909	3.42536	5.13e-05	0.000604135
LINC02443	2.9174	3.46569	5.14e-05	0.000604373
LINC02837	4.71096	6.26174	5.16e-05	0.000605518
AC005993.1	2.86015	5.53602	5.22e-05	0.000611937
AC093382.1	2.29239	3.66895	5.23e-05	0.000612508
AC027117.2	-1.39395	4.40825	5.29e-05	0.000618521
AC107959.2	1.98916	4.22272	5.32e-05	0.000621569
AC009093.1	2.15712	6.18947	5.34e-05	0.000623157
EXOC3-AS1	1.29265	8.09784	5.36e-05	0.000625333
LINC00592	2.36378	5.31778	5.37e-05	0.000625333
IFNG-AS1	-1.96156	3.42563	5.42e-05	0.000630503
AL353622.1	-1.08862	6.44974	5.43e-05	0.00063173
PTPRJ-AS1	-1.22767	3.59275	5.52e-05	0.000640882
LINC02875	2.20597	5.78289	5.56e-05	0.00064507
AL162724.1	-1.24041	3.29889	5.6e-05	0.000649363
LARGE-IT1	-1.77683	2.24866	5.64e-05	0.000652584
AC015961.2	-1.48074	2.81331	5.72e-05	0.000661513
AL109767.1	1.93658	2.71488	5.73e-05	0.000661589
AL356215.1	2.14737	5.66779	5.74e-05	0.000662764
LINC01703	1.63284	6.71729	5.76e-05	0.00066292
SLC25A30-AS1	-1.22682	3.07731	5.76e-05	0.00066292
AC012557.2	-1.19817	3.20699	5.77e-05	0.000663512
ZRANB2-AS2	-1.14722	4.64236	5.83e-05	0.000669364
AL390860.1	-2.22992	1.99971	5.89e-05	0.000675659
RERE-AS1	-1.00046	3.93587	6.09e-05	0.000697863
IRX4-AS1	2.57437	6.14723	6.13e-05	0.000702343
AC009686.2	-1.28634	4.99313	6.17e-05	0.000706145
AL078644.1	1.46997	5.26248	6.18e-05	0.000706642
AC092042.1	-1.63282	2.23035	6.21e-05	0.000708523
AC006441.1	-1.07292	5.02463	6.22e-05	0.000709437
AL662797.1	1.17772	5.19658	6.23e-05	0.000709437
AC061992.2	1.77503	5.28034	6.24e-05	0.000709953
LINC01456	3.92553	4.08331	6.32e-05	0.000718764
AL162171.2	-1.22976	3.92525	6.36e-05	0.000722192
LINC01135	-1.23883	3.75246	6.38e-05	0.000723832
LINC02015	3.90046	6.48455	6.49e-05	0.000735034
LINC02582	5.74863	8.22422	6.5e-05	0.000735771
AC006206.2	2.46157	7.72072	6.67e-05	0.000754783
AL358944.1	-2.16248	1.9677	6.68e-05	0.000755161
PITPNM2-AS1	-1.17525	4.45861	6.69e-05	0.000755303
AC006252.1	1.375	4.51494	6.76e-05	0.000762609
SPATA8	-2.31983	2.28987	6.82e-05	0.00076771
SPATA41	1.46654	6.09613	6.89e-05	0.00077521
CCDC144NL-AS1	3.63157	8.84416	6.92e-05	0.000777793
LINC02607	3.09105	4.05103	6.94e-05	0.000779014
LINC01179	4.85901	4.4524	6.98e-05	0.000782353
FAM83A-AS1	3.60106	9.94544	7.02e-05	0.000786678
SNHG15	1.06538	10.5174	7.05e-05	0.000789572
LINC00689	-2.41469	5.10355	7.07e-05	0.000790035
AC007128.2	2.79757	4.95364	7.22e-05	0.000805968
AL353719.1	1.53573	4.1374	7.26e-05	0.000810201
AL021877.2	4.04173	6.67462	7.27e-05	0.000810201
AC011481.2	-1.00378	3.87652	7.33e-05	0.000816492
GSN-AS1	-1.04619	6.95645	7.38e-05	0.000820536
LINC01305	2.91417	5.63905	7.41e-05	0.000823522
AL355607.2	4.11847	4.65774	7.43e-05	0.000824827
AC016831.4	-1.11237	4.68078	7.47e-05	0.000828038
SLC16A1-AS1	1.05396	9.44967	7.52e-05	0.000832389
TNK2-AS1	1.7957	5.99576	7.52e-05	0.000832389
ATP6V1B1-AS1	2.55296	3.44197	7.56e-05	0.00083616
AC002519.1	-1.55139	3.06419	7.65e-05	0.000844353
AC084211.1	4.03566	2.4096	7.73e-05	0.000853109
AC092068.2	-1.30593	2.96242	7.79e-05	0.000858701
AC116337.3	-2.07462	2.65186	7.85e-05	0.000863909
LINC00656	3.16986	3.37745	7.94e-05	0.000873493
CELF2-AS2	-2.00719	2.14432	8.01e-05	0.000880039
CAMTA1-DT	1.37566	4.62923	8.02e-05	0.000880481
AC112236.2	-1.1848	4.47621	8.03e-05	0.000880481
AP001486.2	-1.04478	8.02729	8.08e-05	0.000885451
AC008083.2	3.27931	5.35325	8.09e-05	0.000885637
C5orf34-AS1	2.45093	8.07735	8.13e-05	0.000888311
LINC01560	1.01996	6.93119	8.14e-05	0.00088926
AC026254.2	2.0019	3.1756	8.19e-05	0.000892385
AC131254.1	2.73887	3.26116	8.2e-05	0.000892385
AC019080.4	3.47224	7.26168	8.21e-05	0.000893225
AL590428.1	1.56627	5.52993	8.32e-05	0.000903661
SOX2-OT	3.143	9.39219	8.4e-05	0.000911666
AC068491.2	2.12714	3.0791	8.45e-05	0.000916579
AL513123.1	2.52024	5.69414	8.48e-05	0.000918646
AC002066.1	2.08202	4.18987	8.49e-05	0.000918848
AC004801.3	-2.65689	1.76278	8.54e-05	0.000923501
LINC00337	1.87347	4.76432	8.58e-05	0.000926457
ERICH6-AS1	1.37443	6.33083	8.64e-05	0.000932552
CATIP-AS2	-1.56023	3.11348	8.68e-05	0.000935512
LARGE-AS1	-1.43935	3.64699	8.78e-05	0.000945641
PIK3CD-AS2	1.84725	6.84465	8.85e-05	0.000952094
AC026124.1	-1.3642	4.99658	8.86e-05	0.000952094
MAFA-AS1	3.34601	3.76584	8.9e-05	0.000955317
AC019069.1	1.73706	7.45302	9.02e-05	0.000966882
AL034374.1	2.29787	3.05706	9.06e-05	0.000971157
PGM5P4-AS1	-1.92407	2.72867	9.1e-05	0.000973136
AL392089.1	-1.73403	2.01448	9.3e-05	0.000992798
AC005840.2	1.51506	7.58224	9.31e-05	0.000992868
AL138976.2	1.33405	5.89847	9.35e-05	0.000995384
AC067750.1	-1.00178	7.32141	9.36e-05	0.000996223
TPRG1-AS1	2.20188	5.96477	9.52e-05	0.00101172
AC126407.1	2.31538	4.03368	9.53e-05	0.00101192
AL353801.1	-1.57575	2.09622	9.55e-05	0.00101302
MLIP-IT1	2.2042	4.4405	9.61e-05	0.00101872
AC010731.1	3.57249	5.76436	9.68e-05	0.00102482
AC108861.1	-2.24875	2.84258	9.77e-05	0.00103385
LINC01311	1.28484	5.84967	9.82e-05	0.00103748
C21orf62-AS1	-1.28304	5.2608	9.84e-05	0.00103885
AL162385.1	-1.82134	2.17582	9.85e-05	0.00103914
AC011816.2	-1.3835	2.77008	9.92e-05	0.00104488
AC109322.1	1.24493	6.91911	9.95e-05	0.00104638
AL590226.1	-1.53177	2.7389	9.95e-05	0.00104638
AC079949.2	2.51798	7.89464	9.98e-05	0.00104861
AC018716.1	3.80122	4.39228	0.000100193	0.00105047
LINC00454	-1.8233	1.65731	0.000100435	0.00105198
PRANCR	1.15086	6.77124	0.000101366	0.00105871
AC008691.1	2.07451	3.32178	0.000101372	0.00105871
AC034206.1	2.95798	5.35007	0.000101851	0.00106268
AC009902.3	1.58911	5.20628	0.000102576	0.00106921
AL161772.1	1.78161	8.11748	0.000102698	0.00106945
LINC00240	1.78261	7.12855	0.000103204	0.00107368
MEG9	-1.71495	4.0149	0.000104112	0.00108208
AC083841.2	3.25097	4.06999	0.000104594	0.00108519
LINC01136	2.00253	4.53688	0.000104713	0.00108519
AL160286.2	-1.59656	2.74635	0.000104713	0.00108519
AL391840.1	-2.22842	1.73837	0.000105113	0.00108816
AC082651.3	2.41936	6.94763	0.000105209	0.00108816
LINC01060	2.37414	4.7165	0.000105303	0.00108816
HEXA-AS1	-1.16991	4.39093	0.000107595	0.00111079
AL049649.1	3.8647	4.33633	0.000108532	0.00111877
LINC01460	2.87926	4.97803	0.000108676	0.00111877
AC091729.3	1.22783	8.88086	0.000110045	0.00113174
AC027627.1	1.63531	3.26499	0.000110313	0.00113342
SCAT2	1.19354	5.87737	0.000110975	0.00113913
AC108449.2	-1.01894	6.93081	0.000111196	0.00114032
AC074138.1	-1.21554	4.82533	0.000111713	0.00114453
AC025627.1	2.28507	3.0628	0.000112491	0.00115141
NCK1-DT	1.37019	8.38692	0.000114187	0.00116765
AC026202.2	-1.08566	4.36413	0.000114406	0.00116817
KCNQ1-AS1	-1.80864	1.79305	0.000114454	0.00116817
AL441992.1	1.41524	7.38504	0.000114778	0.00117037
AC091806.1	-1.43148	3.16255	0.000116438	0.00118505
AL157904.1	2.19436	4.20656	0.0001167	0.0011866
AC068025.1	2.07883	4.07804	0.000117188	0.00118957
AC093388.1	1.67712	5.13617	0.00011857	0.00120108
AL133346.1	-1.61192	4.58745	0.000119554	0.00120991
AC107308.1	3.44862	4.66615	0.000119825	0.00121152
TMEM75	1.54824	5.30438	0.00012029	0.00121414
AC025271.2	-2.31759	2.04588	0.000120422	0.00121414
AC096751.2	-1.84988	2.42213	0.000121134	0.00122017
AC126768.1	2.45451	4.89726	0.000121756	0.00122529
LINC01249	5.36	5.7826	0.000122186	0.00122847
MYO16-AS1	3.07538	4.6848	0.000122797	0.00123277
AC116021.1	2.53914	3.0954	0.000122842	0.00123277
AC073323.1	-2.91778	2.87819	0.000123841	0.00124048
AL133387.1	-2.30315	1.63877	0.000124137	0.00124229
AC018752.1	-1.11764	4.1645	0.000124681	0.00124658
AC104958.1	-1.95844	3.16031	0.000125523	0.00125384
Z97653.1	-1.5984	3.92682	0.000128	0.00127739
AC097358.2	1.45633	3.52296	0.000128434	0.00128003
AC131025.1	1.82389	3.44318	0.000128502	0.00128003
AC120498.2	-1.94674	2.71002	0.000129016	0.00128396
AL136982.3	-1.04985	4.13907	0.000129588	0.00128847
AP000695.1	2.07033	6.14816	0.000130071	0.00129208
AC087442.1	3.39523	3.92586	0.000131352	0.0013036
AL133410.1	-1.78938	3.87308	0.000133164	0.00131795
AC005180.1	-1.98722	4.74046	0.000134918	0.00133408
SNHG10	1.00381	7.92512	0.000135259	0.00133622
AC006538.1	1.61241	5.46272	0.000135698	0.00133933
LINC01117	2.19952	5.37317	0.000136068	0.00134176
AC122694.1	4.96453	4.36191	0.000136884	0.00134857
SNHG14	-1.49958	10.8119	0.000137555	0.001353
PRKAR1B-AS1	1.88103	5.59154	0.000137585	0.001353
AC053513.2	-1.18312	4.82288	0.000138185	0.00135707
TMEM26-AS1	2.83246	2.53631	0.00013825	0.00135707
AC068831.5	1.69804	4.91926	0.000138879	0.001362
AP003119.2	1.96896	5.87686	0.000139392	0.00136579
AC009630.2	2.01292	3.07542	0.000139915	0.001369
ZBTB20-AS5	-1.46414	2.89749	0.000139974	0.001369
AC025164.1	1.62877	5.92021	0.000140208	0.00137004
AC117490.2	1.25587	5.50269	0.000141902	0.00138535
AC023310.4	5.08157	5.95476	0.000142474	0.00138701
GK-IT1	1.77055	4.15323	0.000142498	0.00138701
AL096865.1	1.53936	5.08859	0.000142586	0.00138701
LINC00707	4.11606	9.53885	0.000142587	0.00138701
AC011472.4	-1.07692	4.45913	0.000143072	0.00139047
DLG5-AS1	1.31899	5.66996	0.000143258	0.00139102
LINC00332	-2.92696	2.52	0.00014348	0.00139192
AP001189.3	-1.40178	4.64712	0.000143734	0.00139313
AC093330.1	-1.66068	2.18835	0.000144695	0.00140119
AP005120.1	-2.56605	1.78067	0.00014647	0.00141584
AC106820.3	1.16776	4.86232	0.000146953	0.00141865
AC104982.2	-1.09414	3.52518	0.000147025	0.00141865
PCAT6	1.78414	9.39739	0.000147206	0.00141913
LINC00113	-2.37585	2.10218	0.000147854	0.0014241
AC096741.1	-1.55339	2.79681	0.000148961	0.00143349
AC093673.1	1.45027	8.55739	0.000149502	0.00143741
AL445250.1	3.17717	4.35417	0.000150155	0.0014424
AC010201.1	-1.07692	3.36971	0.000150475	0.00144418
AC005722.3	3.03206	7.17781	0.000150861	0.0014466
AL450384.1	-1.16186	3.6624	0.000151351	0.00145001
LINC02195	2.15397	4.28039	0.000153466	0.0014689
THRB-AS1	-1.3188	4.20028	0.000153595	0.0014689
AC004069.1	1.5052	4.45462	0.000155276	0.00148366
AL035258.1	4.88123	4.9608	0.000156415	0.00149189
AC068473.4	3.28879	3.91409	0.00015695	0.00149443
AL355916.1	1.814	6.59594	0.000156959	0.00149443
AC064802.1	2.61121	3.12972	0.000158151	0.00150446
AL138999.1	-1.65229	2.21416	0.000160149	0.00152177
LINP1	3.77812	7.6715	0.000160254	0.00152177
AC093635.1	1.67124	4.12345	0.000160972	0.00152725
LINC02344	-1.8719	2.34932	0.000161352	0.00152942
AP002336.2	1.89103	6.52356	0.000161485	0.00152942
AC006942.1	-1.10484	4.10018	0.000161863	0.00153166
AC005324.5	1.24504	4.04423	0.000162468	0.00153604
AC023157.2	1.50256	8.99525	0.000163825	0.00154616
AC080013.1	1.55595	6.90724	0.0001644	0.00155022
AC073569.2	1.32369	6.32842	0.000165074	0.00155521
GRK5-IT1	-1.48008	2.51662	0.000167054	0.0015725
ZNF114-AS1	2.5804	3.09541	0.000167323	0.00157365
LINC01691	2.53879	3.07365	0.000167653	0.00157539
AC116666.1	4.38599	2.61369	0.00016811	0.00157693
AC073529.1	1.25062	5.04648	0.00016828	0.00157715
COL5A1-AS1	4.6612	2.31832	0.000169444	0.0015853
AC004801.5	-2.05155	1.95417	0.000170215	0.00159114
AL390037.1	1.87876	2.90696	0.000171158	0.00159857
AC091564.5	-2.40399	1.78946	0.000172624	0.00161086
PLCE1-AS2	-1.90576	2.84084	0.000172958	0.00161258
AC005330.1	2.45676	5.17447	0.000173566	0.00161617
SNHG3	1.17429	11.5454	0.000173649	0.00161617
PROX1-AS1	-1.8476	4.83002	0.000173793	0.00161617
LINC01914	2.38923	4.25327	0.000175669	0.00163221
AC011337.1	1.66172	8.20103	0.000177119	0.00164426
AL592166.1	1.01745	5.31745	0.00017797	0.00165074
AL591848.4	-1.34657	5.04406	0.000178667	0.00165481
AC108463.2	1.4758	3.49613	0.000178716	0.00165481
LSAMP-AS1	2.14246	4.78052	0.000180063	0.00166585
AC012213.4	2.78322	4.7113	0.000180459	0.00166808
FAM78B-AS1	-1.4521	2.39361	0.000180728	0.00166914
AC100801.1	5.64478	7.12547	0.000181769	0.00167726
FOXC2-AS1	4.62072	3.5281	0.000181919	0.00167726
AC004943.2	1.19391	8.8656	0.000183599	0.00168987
RABGAP1L-IT1	-1.08603	4.47193	0.000184276	0.00169362
AC104031.1	2.50983	5.05544	0.000184321	0.00169362
AP000802.1	-1.79061	2.8793	0.000184533	0.00169412
LINC02864	6.33308	8.19219	0.000185416	0.00170078
AC012531.1	2.10149	5.94342	0.000186876	0.00171271
MAGEA4-AS1	5.56977	5.85463	0.000189053	0.00173119
AC012174.1	2.74628	3.71734	0.000189563	0.00173438
AC013762.1	3.51332	2.62968	0.000190544	0.00174188
AC107072.1	-1.92514	1.66275	0.000191083	0.00174533
AC015712.1	1.96275	5.77428	0.000194861	0.00177833
AL161644.1	-1.67172	2.5293	0.000195132	0.0017793
AC011773.3	-1.31173	3.20755	0.000195846	0.0017843
AC009299.2	1.20535	5.40215	0.000196441	0.00178821
MAN1B1-DT	1.50646	8.3496	0.000197659	0.00179778
AC093866.1	3.36961	5.38189	0.000198207	0.00180037
AC004241.3	1.31954	5.42188	0.000198278	0.00180037
TGFB3-AS1	-1.43556	2.7118	0.000199019	0.00180468
AC099329.1	-1.75504	2.41775	0.000200448	0.00181548
LINC02416	1.7288	4.31058	0.000201466	0.00182318
ELDR	2.7329	4.17035	0.000202639	0.00183071
LINC00944	2.40847	6.13741	0.000203285	0.00183449
AL109741.1	-1.326	3.70615	0.000203397	0.00183449
AC024940.5	1.26726	4.19234	0.000203903	0.00183751
AC005592.1	-2.02287	2.57076	0.000204264	0.00183923
AC073114.1	3.29347	2.97498	0.000205572	0.00184946
TGFB2-AS1	2.22538	5.98622	0.000207968	0.00186882
AL139393.3	1.44797	8.24199	0.000208071	0.00186882
AL035461.2	1.31109	6.2313	0.00020997	0.00188117
TTLL11-IT1	3.15433	4.60164	0.000213184	0.00190839
AC007406.3	1.63828	4.63976	0.000214032	0.0019128
AC107959.3	2.07738	5.51855	0.000214535	0.00191571
OBSCN-AS1	1.30592	6.483	0.000216576	0.00193226
CASC20	3.75203	6.01855	0.000216748	0.00193226
LINC01901	4.33882	4.92096	0.00021697	0.00193264
AC012464.1	-1.13262	3.30597	0.000217495	0.00193573
HOTAIRM1	1.3103	9.46663	0.000218264	0.00194097
AL512625.2	2.13779	5.50115	0.000218782	0.00194257
FOXCUT	2.83981	3.13585	0.000218805	0.00194257
AC009962.1	-1.02494	5.20822	0.000222673	0.00197465
AC073283.1	-1.28528	4.25504	0.000222784	0.00197465
LINC00355	4.21404	6.47698	0.000224797	0.00198838
AC110609.1	-1.68083	2.02192	0.000224887	0.00198838
AL121957.1	-1.61491	2.88348	0.00022555	0.00199102
AC022915.2	1.79416	4.55562	0.000225609	0.00199102
AC010864.1	1.14796	5.37262	0.000225741	0.00199102
AC131182.1	-1.42604	2.55291	0.000226032	0.00199197
NEXN-AS1	-1.02174	4.99287	0.000229385	0.00201984
AC114296.1	2.64348	4.41131	0.000229569	0.00201984
AP005131.5	-1.4324	4.62094	0.000233219	0.00205027
AC129492.4	-1.36334	2.7307	0.000233644	0.00205234
AC016292.1	-1.77032	1.93701	0.000233938	0.00205324
LINC01518	4.66218	5.24291	0.000234187	0.00205376
NAALADL2-AS2	3.47933	5.23493	0.000235797	0.0020662
AC073842.2	1.22682	4.40834	0.000236297	0.0020689
ZBTB20-AS4	-1.40915	2.79178	0.000238291	0.00208466
AC007128.1	2.57358	6.27473	0.000241143	0.00210619
AC100782.1	2.42503	3.37421	0.000241498	0.00210758
AC244035.1	-2.34098	1.67191	0.000242848	0.00211448
FNDC1-IT1	3.37014	2.10013	0.000243081	0.00211448
TTTY14	-2.02517	6.55145	0.000243297	0.00211448
UMODL1-AS1	-2.03871	2.17225	0.000243454	0.00211448
LINC01012	1.38053	6.22666	0.000243465	0.00211448
AC093843.1	2.71761	1.96691	0.000243877	0.00211505
AC147067.2	-1.3328	3.60157	0.000243923	0.00211505
AC007848.1	2.40246	5.56748	0.000247066	0.00214058
AC108134.2	1.32041	5.56517	0.000248151	0.00214825
PYCARD-AS1	1.54948	3.55232	0.000248585	0.00215028
AC008464.1	2.56313	4.21485	0.000250033	0.00215945
RPS6KA2-AS1	-2.0143	1.64377	0.000250046	0.00215945
LINC02345	2.57653	6.03094	0.000251304	0.00216723
AC004471.1	1.70216	4.47693	0.000251348	0.00216723
KDM4A-AS1	1.18963	7.08942	0.000252124	0.00217218
ALDH1L1-AS2	-1.68281	2.96775	0.000252598	0.00217452
LINC01385	4.32038	2.56931	0.000255524	0.00219795
AL162311.3	1.47073	7.09736	0.000258832	0.00222464
AP000695.2	1.72483	6.11306	0.000262086	0.00224901
AC073130.1	2.18	3.63084	0.000267529	0.00229207
AC010491.1	1.15727	5.61037	0.000268025	0.00229449
AL355596.1	2.51361	4.82422	0.000268327	0.00229526
AL353693.1	3.00253	3.87563	0.000269419	0.00230278
Z93403.1	2.19113	4.78787	0.000270994	0.00231257
AC092803.1	1.51452	6.84475	0.00027138	0.00231403
SNAP25-AS1	3.38824	5.98749	0.000272708	0.00232351
AP005262.1	6.71023	4.42356	0.000272946	0.00232371
AC092614.1	1.30634	5.00951	0.000273633	0.00232772
AC025171.1	1.21035	8.90589	0.000275115	0.00233848
AC026355.2	2.78986	5.44218	0.000278359	0.00236418
AL158212.1	-1.23705	2.40179	0.000279297	0.00237028
AC011511.5	1.69261	4.76366	0.000283773	0.00240637
LINC00173	1.90838	7.51168	0.00028418	0.00240794
TBL1XR1-AS1	2.63347	5.03123	0.000284762	0.00241097
EPB41L4A-DT	-1.26692	6.23325	0.000285427	0.0024147
AC026785.3	4.10478	4.62781	0.000285897	0.00241679
AL353803.5	-1.85121	1.85711	0.000286307	0.00241836
LINC01546	3.00182	3.6618	0.000287038	0.00242073
PLA2G4E-AS1	2.93076	7.29689	0.000288339	0.00242981
AC027702.1	1.61186	6.45569	0.000289513	0.00243779
AC009878.1	-2.04528	2.64789	0.000289932	0.00243941
AC016590.2	-1.02613	4.4023	0.000291685	0.00245225
AC126768.2	2.83701	4.65677	0.000293557	0.00246606
AC087855.2	-3.13938	2.15625	0.000293819	0.00246634
TNRC6C-AS1	1.20446	8.57333	0.000294622	0.00247116
LINC02609	1.45955	6.92198	0.000297779	0.00249569
AC091182.1	-1.12254	5.47179	0.000301488	0.00252481
EMSLR	1.87737	8.04029	0.00030368	0.0025412
AC051619.7	-2.34245	2.04795	0.000307387	0.00257023
AC100861.1	1.20991	7.79095	0.000310345	0.00259295
LINC01419	4.08828	3.421	0.000311401	0.00259975
AL590617.2	1.32476	8.21158	0.000314623	0.00262462
LINC02580	-1.49036	4.23781	0.000315587	0.00263063
PRICKLE2-DT	3.95431	1.9407	0.000317889	0.00264777
AL023803.1	1.96217	3.25815	0.000318283	0.002649
AC091814.1	3.30069	2.69367	0.000318534	0.00264904
AP000879.2	3.04463	4.93885	0.000321469	0.00267139
AL357078.2	-1.33708	3.20361	0.000323358	0.00268502
AC092375.2	-1.22947	4.29115	0.000324007	0.00268834
AC079922.2	1.1008	6.24176	0.000325737	0.00270061
AC006019.2	-2.0231	1.92642	0.000326631	0.00270594
LINC01416	2.39717	3.54099	0.00033042	0.00273484
AC023421.1	-1.57766	3.75427	0.000330627	0.00273484
AL513217.1	-1.87048	3.49649	0.000332459	0.00274788
Z99774.1	2.6875	2.3505	0.000342432	0.00282815
AC018553.1	1.26878	7.15902	0.000343672	0.00283622
AL161668.4	-1.82304	2.37534	0.000344538	0.00284118
LINC02874	2.65443	2.59325	0.000345283	0.00284515
BLACE	2.43805	3.18415	0.000345828	0.00284747
AC106786.1	2.02058	5.62899	0.000352091	0.00289682
AC025575.2	2.75867	7.09521	0.000352681	0.00289946
AC006449.5	1.24342	6.00712	0.000354699	0.0029094
AC009228.1	-1.05187	2.84607	0.000355125	0.00291068
AC046143.1	1.4244	7.13613	0.00035587	0.00291456
AC012625.1	2.18166	3.64498	0.000358254	0.00293187
AC004884.2	1.23099	4.64553	0.000359132	0.00293681
AC010331.1	1.17768	4.60287	0.000360326	0.00294392
LINC02100	1.99891	4.62348	0.000360546	0.00294392
AC034199.1	1.83356	3.39265	0.000362041	0.00295388
AC022915.3	3.30708	2.01553	0.000362402	0.00295459
AC104564.2	2.56208	3.5883	0.000364724	0.00297127
AC008700.1	-1.47485	2.46434	0.000365418	0.00297468
AC090282.1	2.78156	3.98113	0.000365939	0.00297667
AC008649.1	3.2256	4.49045	0.000366514	0.0029791
AL160408.1	2.22254	5.44791	0.000367208	0.00298249
LINC02783	3.01646	4.96832	0.000367897	0.00298414
AP000897.1	-1.74176	2.02712	0.000368483	0.00298414
Z99289.2	1.91066	3.13445	0.000368518	0.00298414
AC116351.2	2.02602	4.45157	0.000368941	0.00298532
AP001025.1	2.03904	3.61324	0.00037584	0.00303658
AC021321.1	1.14008	4.50787	0.000376458	0.00303769
AC087521.1	-1.57519	3.95474	0.00037654	0.00303769
AL138808.1	-1.85367	2.34416	0.000378553	0.00304936
AC096564.1	-1.45788	3.27736	0.000381234	0.00306866
AC112484.1	1.37592	6.51223	0.000381759	0.0030706
FAM222A-AS1	-1.24751	4.07607	0.000382729	0.00307312
LINC01362	2.07569	3.02479	0.000382928	0.00307312
AC105053.1	-1.74422	2.61204	0.000384412	0.00308274
AC005355.1	2.50236	4.33634	0.000385152	0.00308637
ZFHX4-AS1	3.29546	4.6156	0.000387986	0.0031066
AC010255.2	3.02878	3.30989	0.000388253	0.0031066
AC012313.3	1.41519	6.7832	0.000389154	0.00310928
LINC01839	-2.23333	1.72019	0.000389165	0.00310928
AC004704.1	4.2885	3.48045	0.000392205	0.0031262
BX322234.1	1.19404	6.9459	0.000392433	0.0031262
LINC02284	-1.61345	2.51625	0.000392443	0.0031262
LINC01816	1.63584	6.46362	0.000402049	0.00319843
AC011131.1	3.30608	2.24213	0.000402103	0.00319843
AC007823.1	1.2984	5.9842	0.000402511	0.00319931
IPO9-AS1	1.02531	4.81267	0.000407058	0.00323306
AC025857.2	1.32125	7.52796	0.000408186	0.00323964
AC104964.2	-1.22644	3.35467	0.000414397	0.00328651
AC131009.1	1.51487	4.18402	0.000415336	0.00329153
AL121761.1	-1.72415	7.93279	0.000417869	0.00330779
MIR205HG	2.23073	13.5563	0.000418	0.00330779
AC108451.2	-1.66852	3.71464	0.000421465	0.00333276
PANTR1	-2.6624	2.85561	0.000423088	0.00334314
AL355802.3	1.25863	5.62797	0.000425468	0.00335948
SPIN4-AS1	-1.65134	2.22867	0.000425988	0.00336112
THAP7-AS1	1.1683	7.50023	0.000427469	0.00337034
AC012368.1	2.04318	7.55377	0.000427783	0.00337036
AC090735.1	4.76429	3.75547	0.000429164	0.00337877
SLC25A48-AS1	4.27909	2.71801	0.000433233	0.00340596
LNX1-AS2	-1.52267	2.91954	0.00043325	0.00340596
KANSL1L-AS1	-1.02354	6.14511	0.000435442	0.00342069
DPP10-AS1	-2.30767	3.14076	0.000435939	0.0034221
AC130371.2	-1.24687	5.55234	0.000440047	0.00344933
AC125611.4	1.66654	4.5724	0.000440439	0.00344989
AC027607.1	-1.12865	4.15053	0.000442144	0.00346073
AC090192.2	3.1152	3.99405	0.000443522	0.00346721
AC007405.3	-1.4835	6.95904	0.000443614	0.00346721
PPFIA2-AS1	-1.99529	2.28416	0.000444929	0.00347496
AL049874.3	4.35083	3.76308	0.000448047	0.00349678
AC013356.3	-1.02352	3.11167	0.000449881	0.00350855
AC010168.1	1.47288	6.85161	0.000451832	0.00352122
ESRG	4.71358	9.48789	0.000452643	0.00352499
ITPK1-AS1	-1.06688	3.50069	0.000453214	0.00352689
BX470102.1	1.59849	6.63296	0.000453779	0.00352826
LINC01655	2.15296	3.71934	0.000454044	0.00352826
AC114488.1	-1.33398	4.23012	0.000454427	0.00352858
AC069277.1	2.02629	6.03578	0.000458339	0.00355394
AC015712.6	2.56476	6.51402	0.000460619	0.00356905
AC012313.8	1.28167	6.49115	0.000462162	0.00357758
AC079354.1	2.22604	2.6338	0.000462383	0.00357758
LINC01967	2.54532	6.35178	0.000464642	0.00359248
IGFL2-AS1	3.38871	9.71982	0.00046621	0.00360201
AL591848.2	-1.47646	2.86882	0.000467292	0.00360779
AC007389.2	2.16133	4.22515	0.000468045	0.00361102
AC138028.6	1.4786	6.27207	0.000472211	0.00364055
AC079949.1	2.11526	5.94586	0.000473613	0.00364685
AC004034.1	1.15323	4.82752	0.000473705	0.00364685
CR786580.1	1.9196	4.20084	0.000474943	0.00365377
AC015967.1	-1.52551	2.35712	0.000475831	0.00365618
ADAMTS9-AS1	-2.09013	7.36195	0.000475935	0.00365618
LINC00973	4.13612	3.46046	0.000476485	0.0036578
RUNX3-AS1	1.85961	4.36498	0.000479511	0.0036758
AL354993.2	1.37698	5.1664	0.000480717	0.00368242
AC100823.1	-2.28024	3.31527	0.00048209	0.00369032
AC009108.3	-1.27775	4.24101	0.000482658	0.00369204
AC027373.1	1.41786	5.20633	0.000484347	0.00370234
COMETT	-1.99483	2.26843	0.000486748	0.00371805
LINC02562	1.45949	8.07412	0.000492459	0.00375901
AC090912.2	1.51236	4.22763	0.000499057	0.00380668
FP671120.7	-1.38154	9.94811	0.000500088	0.00381185
AC025166.1	1.75612	3.36784	0.000501238	0.00381791
AC009063.2	2.39749	2.64312	0.000502624	0.00382577
AC005037.1	-1.05344	3.67276	0.000506098	0.00384949
KIAA0087	-1.51331	2.06228	0.000509333	0.00387136
LINC01361	1.78724	3.82029	0.00051023	0.00387272
AC019211.1	2.40857	3.30171	0.000510957	0.00387551
LINC00543	-1.82277	4.82452	0.00051162	0.00387781
AL353803.1	-1.60466	2.40984	0.000515554	0.00390488
NPSR1-AS1	2.59664	5.749	0.000517428	0.00391632
LINC01206	6.03831	11.7577	0.000518324	0.00391975
LINC00237	3.53882	2.636	0.000518609	0.00391975
AC092802.3	-1.74018	1.98014	0.000521527	0.00393629
AC007920.1	-2.56102	4.0535	0.000524604	0.00395196
AC128709.1	2.85165	5.15612	0.000524737	0.00395196
LINC00958	2.31489	11.2975	0.000525071	0.00395196
AC099518.6	1.96858	5.4949	0.000525763	0.00395273
AC027763.2	1.95376	5.76062	0.000525906	0.00395273
LINC02466	3.11443	5.195	0.000526331	0.00395317
AC010205.1	-1.87345	1.75274	0.000529448	0.00397381
AP005436.2	2.12065	3.94114	0.000532256	0.0039921
C15orf54	1.28093	2.7787	0.000539602	0.00404439
AC103563.7	-2.48744	5.08967	0.000540367	0.00404731
AC027031.2	1.61249	7.06252	0.000546816	0.00408993
AC144652.1	1.53893	7.15617	0.000547658	0.00409338
LINC01686	1.77106	4.81015	0.00054864	0.00409649
AC108134.3	-1.07413	5.22578	0.000548834	0.00409649
AL445072.1	3.08597	2.97635	0.000551635	0.00411455
PCAT1	1.38702	6.52157	0.000553415	0.00412162
FP325330.3	2.00814	6.1056	0.000553637	0.00412162
AC008543.4	-1.18504	2.66555	0.00055373	0.00412162
AC004233.2	-1.42902	5.50937	0.000556525	0.00413671
AC008906.2	-1.18851	3.04608	0.000557212	0.00413752
AC008556.1	1.69244	9.57206	0.000557467	0.00413752
AC005479.1	1.58223	4.39493	0.000557785	0.00413752
AC016229.1	-2.03208	2.05458	0.000562076	0.00416361
LINC01451	2.26078	7.7434	0.00056342	0.0041707
HOMER3-AS1	1.5283	4.39756	0.000564091	0.0041728
SLC12A9-AS1	1.25855	5.69072	0.000565436	0.00417988
CLLU1-AS1	3.51262	3.14426	0.000565864	0.00418018
AC100839.1	3.32951	4.6881	0.000572495	0.00422626
MIR181A2HG	1.35616	5.19891	0.000577322	0.00425324
AP002433.1	-1.20743	2.50565	0.000577332	0.00425324
LGALS8-AS1	1.29557	3.9851	0.000579633	0.00426727
AC005220.1	-1.94203	1.95518	0.000580947	0.00427402
AC079907.1	1.10661	3.92583	0.00058273	0.00428422
LINC01096	2.46743	5.03125	0.000584022	0.00429079
LINC01647	3.29888	2.22772	0.000587957	0.00431676
AC026470.2	1.2388	4.86896	0.000590549	0.00433283
KMT2E-AS1	1.01826	7.85803	0.000595371	0.00436524
AC004917.1	1.75078	3.21377	0.000597667	0.0043791
AL137802.2	1.65417	4.49012	0.000603398	0.00441805
AC039056.2	1.55754	5.21827	0.000603803	0.00441805
LINC01391	3.13892	5.19956	0.000604427	0.00441962
AF127577.3	1.77423	5.03659	0.000605013	0.00442091
AC010913.1	1.27176	4.65713	0.000606508	0.0044276
AP002336.1	1.91052	4.20641	0.000606751	0.0044276
GS1-24F4.2	2.4782	3.77191	0.000608475	0.00443717
DUBR	1.28702	8.48157	0.000609548	0.00444199
AC008443.2	3.14881	4.94305	0.000611684	0.00445455
AC073476.2	-1.0098	4.45495	0.000614803	0.00447424
TMEM105	2.3111	6.70454	0.000619297	0.0045039
AC011912.1	-1.04765	5.75052	0.000627522	0.00456065
AC087286.2	-1.03007	4.87832	0.000628042	0.00456134
CFAP58-DT	1.80862	5.80107	0.000633508	0.00459794
STK4-AS1	1.09144	5.07654	0.000636895	0.00461631
LINC02595	1.71948	6.0842	0.00063873	0.0046265
CYP4A22-AS1	1.5502	5.11841	0.000642903	0.00465335
CCDC28A-AS1	1.16091	5.78127	0.000643301	0.00465335
EPHA5-AS1	-2.5403	2.97259	0.000653229	0.00471883
LINC00115	1.04084	5.99417	0.000664251	0.00479524
AC112196.1	-1.77644	2.18539	0.000664844	0.00479631
LINC01979	-1.48904	4.67607	0.000668991	0.00481978
LINC02434	5.04903	4.62269	0.00066985	0.00482274
AC137630.1	-1.25376	3.82514	0.000670496	0.00482417
AC105118.1	2.44309	4.09834	0.000677346	0.00486696
AL355990.2	4.11553	2.02004	0.000679542	0.00487948
AC027449.1	-1.92769	1.91553	0.000681389	0.00488948
AC007787.1	-1.31686	2.74515	0.00068496	0.00491184
LINC00601	4.65722	3.71374	0.000690824	0.0049506
AC022898.1	-1.50913	2.69811	0.000692247	0.0049575
AC092130.1	3.56074	1.76719	0.000696627	0.00498556
EZR-AS1	-1.20084	2.51551	0.000698449	0.00499254
AC003986.2	1.94606	3.70529	0.000705237	0.00503714
AC009902.2	1.80427	7.67585	0.000706351	0.00504176
AC010680.1	-1.62306	1.98726	0.000708651	0.00505482
AC108676.1	3.00176	8.23394	0.000711363	0.00507082
AC008663.1	4.50349	4.92793	0.000712011	0.00507208
AP002026.1	1.2263	8.11836	0.000712831	0.00507456
AL020997.2	-1.26942	2.83213	0.000717572	0.00510157
AC116903.2	1.59875	4.78034	0.000719205	0.00510982
AC100826.1	-2.39215	2.07472	0.000720213	0.00511077
AC134312.4	-1.53992	2.10706	0.000720288	0.00511077
AC069257.1	1.31542	5.50088	0.000721624	0.00511161
FO680682.1	1.9024	2.72424	0.000721695	0.00511161
SLC26A4-AS1	-1.36736	4.43591	0.000723043	0.00511685
AL109976.1	1.82939	9.02463	0.000734787	0.00519313
AC234775.3	-1.14754	4.43491	0.000738732	0.0052176
AC018653.3	1.23905	8.05536	0.000739575	0.00522013
AC011466.3	1.13603	4.3657	0.000744231	0.00524956
ARNTL2-AS1	1.6537	4.5387	0.000748091	0.00527333
PARAL1	3.33882	3.4312	0.00076415	0.00538301
AL137025.1	-1.48873	2.78801	0.000765855	0.0053915
CYP1B1-AS1	-1.413	6.14534	0.000770213	0.00541864
CT70	2.10335	3.28531	0.000773318	0.00543693
AC012447.1	1.85914	4.25765	0.000776235	0.00545155
AC120498.10	-1.71475	2.57242	0.000776408	0.00545155
LINC01134	-1.03213	5.46264	0.000778447	0.00546231
AC008269.1	-1.4297	2.4259	0.000782285	0.00548261
ABCA9-AS1	2.36423	5.36908	0.000782358	0.00548261
AC012467.1	-1.99106	2.12678	0.000785076	0.00549808
AC123912.4	-2.10502	3.87313	0.000791932	0.0055389
COA6-AS1	1.47933	7.08116	0.000800685	0.00559286
AP000866.5	-1.51602	3.29714	0.000811713	0.00566255
AL031848.1	2.17096	4.68322	0.000815969	0.00568856
AC245187.1	-2.35061	1.68398	0.000818229	0.00570063
AC008894.1	-1.65021	1.85102	0.000821247	0.00571796
AC004948.1	-1.3659	2.87314	0.000824972	0.00574018
LINC00615	4.77094	3.13419	0.000830475	0.00577475
AL355607.1	2.80594	3.52906	0.000831949	0.00578127
AL136018.1	3.25818	7.75153	0.000833291	0.00578686
AC009133.3	-1.36271	3.19417	0.000833981	0.00578792
AC090125.1	3.66319	3.05805	0.000836055	0.00579859
AC009093.4	-1.59919	3.64384	0.000837968	0.00580811
AL049869.2	-1.84088	2.22138	0.000839403	0.00581432
PDE2A-AS2	2.16013	5.136	0.000840386	0.00581739
AC002470.1	1.48007	5.41478	0.000842487	0.00582819
AC023825.2	1.56427	4.15437	0.000845706	0.00584671
AP003555.1	3.44253	7.89794	0.000853014	0.00589345
SBF2-AS1	1.00639	9.08191	0.000854326	0.00589874
AC090952.1	-1.83017	1.79132	0.000855609	0.00590178
MIR181A1HG	1.72051	3.01636	0.000855862	0.00590178
GATA3-AS1	2.46528	3.15261	0.000857775	0.00591119
AL353593.2	1.51122	4.46758	0.000861571	0.00592669
AP002336.3	2.01862	3.38927	0.000862021	0.00592669
AL359382.1	-1.92586	2.39423	0.000862223	0.00592669
LINC02257	2.2717	4.12365	0.000865623	0.00594626
AC020661.1	1.32754	6.50192	0.00086861	0.00595939
AL121672.3	1.65596	3.88952	0.000868639	0.00595939
AC026367.2	-1.14679	4.45071	0.000870656	0.00596942
LINC02042	2.27787	5.56519	0.000881278	0.00603074
AC239799.1	2.71617	2.91568	0.000886897	0.00606534
IRAIN	1.7956	2.99291	0.000887817	0.00606778
AC010307.2	1.95298	4.87743	0.00089152	0.00608923
AC080013.5	1.72443	3.56807	0.000900037	0.00613574
AC009081.1	4.31321	2.68296	0.000902767	0.00614579
AC067956.1	1.79137	3.2334	0.000902869	0.00614579
LMO7-AS1	1.90663	5.79476	0.000903222	0.00614579
AL033384.1	2.00555	9.00226	0.000916665	0.00622939
AC013565.1	-1.41803	3.25401	0.000918717	0.00623547
SALRNA1	1.98299	3.9646	0.00092307	0.00626107
AL390755.1	3.33561	5.40679	0.000928289	0.00629252
AC135776.1	-1.54081	2.4278	0.000929392	0.00629556
AC092068.3	-1.31826	2.92145	0.000930354	0.00629556
AC015961.1	-1.30289	3.53973	0.000930525	0.00629556
AC010503.5	-1.0016	8.51768	0.000931075	0.00629556
RHPN1-AS1	1.32542	6.59452	0.000932647	0.00630224
AC108174.1	3.81645	4.72405	0.000939375	0.00634372
CDK6-AS1	2.45393	5.03425	0.000940558	0.00634682
AL121906.1	1.85557	2.87288	0.000941012	0.00634682
AP001625.2	-1.09111	4.28734	0.000951761	0.00640962
LINC02076	1.51584	4.75958	0.000952156	0.00640962
AC004839.2	1.34018	3.19591	0.000952701	0.00640962
LINC02551	2.25769	5.35828	0.000959138	0.0064489
A1BG-AS1	1.47192	6.90488	0.00096265	0.00646848
FOXD3-AS1	2.072	6.29758	0.000969723	0.00651195
PLS3-AS1	1.31882	6.08008	0.000975108	0.00654374
MNX1-AS2	-1.81221	3.49797	0.000975672	0.00654374
AC024230.1	3.33687	4.15026	0.000976767	0.00654701
DYRK3-AS1	1.47131	2.90473	0.000978774	0.00655638
AC011939.2	-1.2773	3.179	0.000980615	0.0065616
AC021483.1	-1.36358	2.03667	0.000981275	0.0065616
AC024084.1	2.7579	3.08694	0.000981378	0.0065616
AC124319.2	-1.0681	2.95212	0.000983929	0.00657457
KIRREL1-IT1	1.43821	4.96037	0.000986707	0.00658322
AP001547.1	4.68019	4.61718	0.000987307	0.00658322
Z82196.2	4.04818	1.98948	0.000990346	0.006597
AC008875.1	1.14206	3.93295	0.00099692	0.00663669
LINC00540	3.31639	6.7057	0.000998529	0.0066433
AL139288.1	1.32189	4.6015	0.00100048	0.00665219
TTTY10	-1.8653	2.53997	0.00100188	0.00665738
AC005062.1	-1.12481	4.72799	0.00100957	0.00670435
AC108865.1	4.36843	5.39796	0.0010114	0.00671236
LINC00839	2.14872	8.56345	0.00101733	0.00674755
ACTA2-AS1	-1.37885	7.73549	0.00102366	0.00678536
AC109462.2	3.6912	2.83636	0.00103067	0.0068269
DGCR5	1.97904	5.57091	0.00103126	0.0068269
AL512408.1	1.14929	6.23329	0.00103183	0.0068269
AL035665.1	1.81192	3.45074	0.00103665	0.0068546
SNRK-AS1	-1.13102	2.77141	0.00104028	0.0068702
VWA8-AS1	1.84617	4.78307	0.00104419	0.00689179
HECW2-AS1	1.44005	5.63653	0.0010454	0.00689558
AC091153.4	1.26645	3.31378	0.00104854	0.00691204
LINC02324	-1.70483	2.14121	0.00105094	0.00692359
LINC02031	3.02123	6.01165	0.00105558	0.00694571
AL591178.1	-1.71404	2.34851	0.0010573	0.00695276
LINC02128	3.58423	3.35354	0.00105823	0.00695461
AC017076.1	1.85605	3.32958	0.00107076	0.00702841
AC080013.3	1.39102	4.72345	0.00107152	0.00702914
AC099518.1	2.15285	4.74498	0.0010756	0.00705157
AC072062.1	1.89387	4.30804	0.00107739	0.0070575
TMEM44-AS1	1.20519	8.79673	0.00107781	0.0070575
AC034223.2	4.09394	5.44397	0.00108536	0.00709566
RRM1-AS1	1.32724	2.75538	0.00108561	0.00709566
AC112250.2	-1.46499	2.68394	0.00109158	0.00712716
AF131215.4	-1.18987	4.19565	0.00109176	0.00712716
MYHAS	1.93383	4.08949	0.00109696	0.00715682
FLJ42969	2.44303	5.38691	0.00110417	0.00719947
AC026304.1	1.51239	4.60529	0.00110671	0.00720732
AC093515.1	5.04122	3.35716	0.0011158	0.00726211
LINC02539	2.23822	2.38112	0.0011276	0.00733451
AP001790.1	2.09633	3.3759	0.00113483	0.00737266
LINC00654	-1.16871	6.81926	0.00114141	0.00740645
AC068473.3	2.62477	7.42928	0.00114689	0.00743751
AC020658.4	1.41052	3.75895	0.00115036	0.00745556
AC110813.1	-1.07226	3.108	0.00115605	0.00747892
F10-AS1	-1.6243	1.94268	0.00115919	0.00749473
AP003110.1	-1.24731	2.66061	0.00117314	0.00757586
AP000350.5	2.30549	4.01619	0.00117644	0.00759264
AC108047.1	1.00677	5.46406	0.00118035	0.00761331
LINC02421	-1.23222	3.93566	0.00118554	0.0076422
AC118754.1	-1.67252	2.88485	0.00118811	0.00765416
LINC01956	2.95971	4.70507	0.00119275	0.00767491
ADARB2-AS1	2.77404	3.53886	0.00119866	0.00770831
AC007663.3	1.33927	3.26725	0.0012	0.00771237
AP001831.1	-1.49237	1.69176	0.00120274	0.00772537
AL050341.2	1.11523	8.73188	0.001205	0.00773525
AP002478.1	3.51653	6.10892	0.00121387	0.00778425
AL117339.3	-1.09757	5.25841	0.00121408	0.00778425
AL137804.1	2.04257	2.7836	0.00122119	0.00782052
AC005753.1	-1.43973	3.21731	0.00122837	0.00786186
SCN1A-AS1	2.23611	5.87836	0.00123041	0.00787023
LINC00557	2.66026	2.20733	0.0012335	0.00788536
AC078845.1	2.67225	4.72655	0.0012361	0.00789725
AL512444.1	-1.82915	2.46126	0.00123807	0.0079052
AL136964.1	-1.76379	2.45652	0.00124338	0.00793437
AL589182.1	4.19276	2.74489	0.00124585	0.00794546
MANCR	2.17783	6.70624	0.00125542	0.00799697
AL391261.2	-1.63599	1.82855	0.00125812	0.00800535
THORLNC	1.50555	4.8211	0.00126158	0.00802199
AC087482.1	-1.76883	2.64129	0.00126546	0.00804194
AC008121.3	-1.34567	1.84063	0.00126862	0.00805728
LINC02159	2.03296	6.58124	0.00127095	0.00806731
AC025271.3	-2.04801	1.9302	0.00127288	0.00807482
AL031058.1	1.66358	8.11701	0.00127599	0.00808978
DARS-AS1	1.11795	7.38023	0.00128823	0.00816254
AC005920.3	-1.72219	1.74707	0.00129335	0.00819023
AC128709.3	3.1465	5.16529	0.00129485	0.00819489
AL008628.1	-1.3296	2.66278	0.00129575	0.0081958
AC011444.3	-1.43233	2.44004	0.00129764	0.00820291
AC016745.1	1.79853	3.51065	0.00130069	0.0082174
TMEM72-AS1	-1.39349	2.78655	0.00130572	0.00824132
AC090409.1	2.10853	5.23171	0.00130601	0.00824132
AC105460.2	3.50336	5.32534	0.00131627	0.0083012
AC083809.1	2.86334	4.50443	0.00133189	0.00838986
AC100803.2	1.88923	3.15069	0.00133269	0.00839005
AC105219.3	1.31353	6.53509	0.00134066	0.00843526
AC080129.1	3.43741	3.66096	0.00135018	0.00849022
AC004923.4	-1.08629	4.56997	0.00136819	0.00859848
AC135803.1	-1.27119	4.00771	0.00137822	0.0086514
AC016737.1	1.12194	5.24813	0.0013806	0.00866126
AL096677.1	2.27615	2.46661	0.00138926	0.00871054
AL133338.1	1.00511	6.80536	0.00139369	0.00873322
AC006116.5	-1.67923	2.17019	0.00139531	0.00873834
TBC1D8-AS1	1.09686	6.47559	0.00140272	0.00876994
LINC00941	2.36862	7.78021	0.0014028	0.00876994
AC004888.1	3.57234	3.15409	0.00142101	0.00886985
PRICKLE2-AS1	-1.25882	2.82452	0.00142106	0.00886985
AC124861.1	2.61197	2.56792	0.00142247	0.0088723
FAM30A	-1.52368	6.62361	0.00142453	0.00888006
AC091588.2	-1.81004	1.77307	0.00142713	0.00889112
PICART1	1.4126	5.98165	0.00143426	0.00893035
LINC00504	2.30893	8.60718	0.00143816	0.00894589
LINC02287	-1.58368	2.23075	0.00144616	0.00898371
AL589743.4	2.42667	3.51636	0.00144902	0.00899199
MIR497HG	-1.04958	5.02362	0.00144916	0.00899199
AC107419.1	3.16143	4.13266	0.00145561	0.00902423
AL353743.2	-1.47212	2.16213	0.00145603	0.00902423
AL354861.3	-1.77725	2.05764	0.00145732	0.00902653
AC124276.1	2.02267	3.48335	0.00145808	0.00902653
AP005131.3	-1.16799	3.92096	0.00146072	0.00903265
AC115837.2	1.89332	3.23678	0.00146112	0.00903265
AL078587.1	-1.30677	3.43147	0.00146224	0.00903265
MIAT	1.60829	9.3263	0.00146316	0.00903265
SFTA1P	2.45336	4.07384	0.00146513	0.00903899
AC009142.1	2.27182	2.43801	0.00146763	0.00904928
AL133330.1	1.2264	6.33032	0.00146928	0.00905428
AL138759.1	1.36857	3.18909	0.0014773	0.0090898
LINC01446	5.63659	5.43532	0.00147758	0.0090898
DLX2-DT	2.35598	4.25399	0.00148075	0.0091041
AL133467.2	3.94265	2.79824	0.00148317	0.00911383
FZD4-DT	-1.06629	4.57085	0.00148626	0.00912336
AC093520.1	2.2896	4.48072	0.00148712	0.00912336
AC007785.1	2.53915	6.0661	0.00148726	0.00912336
AC138904.1	2.28719	5.28586	0.00149232	0.00914917
AL022344.1	1.69583	4.9992	0.00150589	0.00922709
AL354813.1	1.51477	5.77013	0.00150855	0.00923602
AC004471.2	1.55631	4.27586	0.00151443	0.00925836
AC040160.1	1.06899	7.09816	0.0015252	0.00931891
AC104964.1	-1.65212	1.93112	0.00152772	0.00932809
AC005291.2	2.66857	3.33893	0.00152843	0.00932809
AC109439.1	5.09768	3.38829	0.00153226	0.00934093
PARD3-AS1	1.66899	4.66217	0.00153227	0.00934093
AL355472.3	2.06886	5.31245	0.00153927	0.00937832
AC112493.1	3.34861	3.11705	0.00154238	0.00939197
LINC01354	-1.30005	4.65673	0.00155772	0.00947469
PSMB8-AS1	1.17213	9.24466	0.00156067	0.00948724
AL355303.1	2.58785	3.38684	0.00156461	0.0095005
AC010894.2	2.75869	6.13368	0.00156881	0.00952061
AL132639.3	1.01386	4.15507	0.00157986	0.00958227
AL121584.1	-1.73872	1.96584	0.00158144	0.00958651
AC133644.1	1.30695	3.9421	0.00159255	0.0096484
LINC00665	2.07576	10.8164	0.00160395	0.00970337
AC010327.4	2.89956	4.08566	0.00160432	0.00970337
AC007991.4	3.04978	4.65009	0.00160523	0.00970337
AC129926.1	2.3564	3.3815	0.00160907	0.00972118
AC026740.1	1.38832	6.54784	0.00161244	0.00973064
LINC02516	-1.11088	3.26446	0.00162209	0.00978335
AC105460.1	4.51777	10.0941	0.00162848	0.00981641
AC092807.3	1.99688	2.52686	0.00163895	0.009874
AC091045.1	3.80715	8.39889	0.00164072	0.00987914
AC110921.1	-1.43954	2.40939	0.00164845	0.00992015
FAM87A	1.61986	5.27989	0.00165736	0.00996818
AC090206.1	-1.5003	3.0525	0.00168099	0.0101047
AL645608.1	1.74155	3.62766	0.00169002	0.0101533
LRRC3-DT	-1.43884	2.29594	0.00169953	0.0102009
LINC01271	1.33664	4.72576	0.00170835	0.0102463
HMGA2-AS1	1.64255	7.55747	0.00171316	0.0102694
LINC01287	4.20073	6.76254	0.00171481	0.0102736
AC116025.1	-1.28954	2.15231	0.00171627	0.0102767
AC106820.2	1.4393	4.27513	0.00171797	0.0102791
LINC01142	2.26215	2.2106	0.00171858	0.0102791
AL133372.2	3.03585	3.07748	0.0017214	0.0102902
AC093599.1	2.71071	4.00069	0.00172718	0.0103191
LINC00870	-1.51455	2.81893	0.00172876	0.0103228
AC044839.2	5.47769	3.6842	0.00173443	0.0103509
AC009163.6	-1.66776	1.96248	0.00174161	0.010388
SLC12A5-AS1	2.00521	5.34782	0.00174449	0.0103994
LINC02830	3.20742	5.10192	0.00175652	0.0104653
LINC01539	2.15806	3.37085	0.00177301	0.0105461
AC053503.3	-2.19559	4.28177	0.00178401	0.0106056
LINC01160	2.42992	7.40419	0.00182076	0.0108106
AC055758.2	5.04183	5.36249	0.00182149	0.0108106
C8orf34-AS1	-1.87722	3.74038	0.00183644	0.0108874
AF015262.1	2.92677	2.5857	0.00185026	0.0109632
AL109615.3	1.5806	6.94329	0.00186405	0.0110328
AL117350.1	-1.02847	3.42516	0.0018676	0.0110477
LINC02029	2.69957	2.77624	0.00187035	0.0110579
GHET1	1.09806	5.67885	0.00188195	0.0111204
LINC02593	-1.4746	7.029	0.00188967	0.01116
LINC02006	2.18994	7.52522	0.00189777	0.0112016
SNHG31	1.03956	5.75616	0.0019018	0.0112193
LINC01521	1.07107	7.04131	0.00190842	0.011246
AC103740.1	-1.41018	5.80021	0.00192953	0.0113642
AC133785.1	1.80647	6.76064	0.00194343	0.0114358
LINC00470	3.02271	6.88609	0.00194381	0.0114358
AC120042.2	1.6832	2.9547	0.00195688	0.0114986
MIR548XHG	5.138	5.60935	0.00195856	0.0114986
AC092115.3	1.54041	4.74035	0.00195876	0.0114986
LINC01068	2.6542	4.62369	0.00196348	0.0115201
AC091182.2	2.1771	7.28874	0.00197389	0.011556
AC002401.4	2.8515	5.29808	0.00197622	0.0115633
AC008073.2	-1.00972	2.55394	0.00198182	0.0115899
BAALC-AS2	2.69429	4.23447	0.0019903	0.0116268
AC093496.1	3.72999	2.74418	0.00199558	0.011645
DLGAP1-AS2	1.56867	9.01033	0.0020022	0.0116773
LINC02109	2.92598	4.6967	0.00201388	0.0117327
AC233280.1	1.34609	4.94725	0.00201684	0.0117437
AC010307.4	1.73739	2.74386	0.00203523	0.0118443
AC087500.2	-1.08292	3.18197	0.00204339	0.0118854
AC121493.1	-1.10752	3.12114	0.00205666	0.0119497
AC092903.2	1.23159	4.54503	0.00206916	0.0120158
AC079467.1	-2.05039	3.03632	0.00208471	0.0120931
HCP5	1.3845	12.3738	0.00209148	0.0121259
AC006206.1	1.8683	5.90096	0.00209454	0.0121371
AC010203.2	-1.04094	3.01801	0.00210109	0.0121685
C20orf197	2.96807	7.32191	0.00210806	0.0122023
AC114947.2	1.0595	6.4132	0.00211503	0.0122295
AL133481.1	-1.61156	1.81642	0.00212554	0.0122837
LINC02870	1.82299	7.67955	0.00213134	0.0123106
AC036108.3	-1.21828	6.98836	0.00213968	0.0123521
AC134043.2	2.17386	3.89338	0.00214415	0.0123713
APCDD1L-DT	2.52792	7.36589	0.00214619	0.0123764
LINC01100	-2.3583	2.52651	0.00214809	0.0123808
ADGRD1-AS1	3.87433	6.5227	0.00214975	0.0123837
PGM5P3-AS1	-1.65571	2.15937	0.00215255	0.0123933
AC100800.1	-1.18414	3.01874	0.00215379	0.0123938
AC025176.1	1.29128	3.70733	0.00216636	0.0124595
TBX5-AS1	1.84557	7.14008	0.00217635	0.0125103
AC007731.2	3.64025	1.80049	0.00217881	0.0125177
LINC02163	1.88134	5.4461	0.00218045	0.0125204
AP005436.3	3.08857	1.90166	0.0021822	0.0125221
AL445228.3	1.45523	4.08118	0.00218306	0.0125221
AC110769.2	1.09819	4.86774	0.0021857	0.0125306
AL355312.2	1.05194	6.7201	0.00218957	0.0125461
AC104458.1	-1.61918	1.69363	0.00219403	0.012565
AC006460.1	1.42818	5.31273	0.00220213	0.012598
AC025031.3	1.43651	3.53879	0.00220396	0.0126017
RFX5-AS1	1.25196	4.66837	0.00220572	0.0126051
AP003559.1	1.65644	5.16451	0.00220698	0.0126056
AC106712.1	2.95369	2.94592	0.00221024	0.0126176
AC117382.2	1.75574	4.0962	0.002215	0.0126381
LINC02197	-1.796	1.95088	0.00222913	0.0126993
AC004920.1	2.41567	2.78093	0.00222927	0.0126993
SAMMSON	-1.40383	3.17485	0.00223351	0.0127167
AC093849.1	-1.35352	2.66807	0.00223581	0.0127186
AC103809.1	-1.37675	1.96364	0.0022362	0.0127186
LINC00964	2.0873	7.27754	0.0022481	0.0127796
AC005863.1	2.94136	4.81435	0.00225145	0.0127919
AL049830.3	2.09686	5.13079	0.00227908	0.0129352
AL034397.2	3.06499	4.1959	0.00229158	0.0129924
AC093159.1	2.87944	5.53618	0.00229934	0.0130296
AL445123.1	-1.85365	1.73538	0.00230444	0.0130516
LAPTM4A-DT	2.1624	2.33061	0.00232257	0.0131474
AL162411.1	2.49532	4.25004	0.00233001	0.0131826
AL606534.1	1.17698	4.22966	0.0023365	0.0132124
ACTN1-AS1	1.29758	3.85119	0.00233786	0.0132131
AL139424.1	1.76057	2.27504	0.00235043	0.0132772
LINC01139	2.8192	8.27862	0.00236505	0.0133388
AP001267.4	-1.14012	2.05615	0.00237095	0.0133651
AL365271.1	-1.85955	1.81849	0.00237797	0.0133977
AC093484.1	-1.47002	1.92195	0.00238146	0.0134044
SATB1-AS1	1.47785	6.70557	0.00238165	0.0134044
AC009570.1	1.19213	5.32576	0.00241039	0.013552
AC089983.1	2.76269	4.90895	0.00241337	0.0135617
AC008705.2	2.30597	2.65308	0.00242425	0.0136086
AL023803.3	1.86036	2.73726	0.00243479	0.0136536
LINC02323	2.22742	8.27118	0.00244668	0.013713
AC103724.4	1.69892	2.2662	0.00244792	0.013713
AL589765.7	-1.42454	2.3025	0.00246851	0.0138139
AC137770.1	-1.23812	2.10648	0.00247863	0.0138634
LINC02261	2.47258	2.88301	0.00248559	0.0138951
AF241728.1	1.3981	4.04764	0.0024951	0.013941
AC013451.1	2.20454	2.46416	0.00250631	0.0139891
AP002761.1	1.86802	3.7365	0.00252384	0.0140724
AP002852.1	1.67924	3.75774	0.00252741	0.014085
AC021683.3	2.43173	4.42153	0.00253083	0.0140943
LINC02141	3.0077	4.74504	0.00253168	0.0140943
AL606970.3	-1.70454	2.24536	0.00253299	0.0140943
AL357874.2	-1.01979	3.01938	0.00254107	0.014126
AL157762.1	-1.11308	2.77211	0.00254132	0.014126
AC069287.3	3.438	2.93217	0.00255121	0.0141683
LINC00092	-1.39517	6.11595	0.00255373	0.0141731
LINC00443	-2.03285	3.00661	0.002558	0.0141822
LINC02241	4.12597	5.56088	0.00256232	0.0141954
AC005912.2	1.17817	3.18884	0.00256303	0.0141954
AC067863.1	1.76072	3.48895	0.00256468	0.0141973
LINC01605	1.97777	9.04233	0.00256967	0.014213
ZBTB20-AS3	-1.38112	2.36425	0.00257015	0.014213
ITGB1-DT	1.72493	3.92461	0.00257166	0.0142141
AL161719.1	-1.47557	2.63539	0.00258987	0.0143068
AC068189.1	1.04084	3.67985	0.00259111	0.0143068
AC005845.1	-1.36241	2.35156	0.00259314	0.0143107
LINC01228	4.98445	3.50618	0.00261249	0.0143954
AC012464.3	-1.02064	2.91487	0.00261868	0.0144149
AC112721.1	1.8982	3.58654	0.0026187	0.0144149
AC004241.1	-1.02078	6.64332	0.00262035	0.0144166
LINC02816	1.41038	3.94305	0.00263817	0.0144925
AC110619.1	-1.49814	7.19025	0.00265791	0.0145935
LINC01197	-1.01641	5.38207	0.00266532	0.0146214
AC105383.1	-1.65724	3.16771	0.00267809	0.0146627
CFAP20DC-AS1	-1.28803	2.66476	0.00267821	0.0146627
LUARIS	2.03336	6.05127	0.00267868	0.0146627
NRIR	1.7425	5.10405	0.00268951	0.0147145
AC011473.3	-1.54308	4.45767	0.00271337	0.0148259
AC008083.3	1.20634	4.1811	0.00271401	0.0148259
AC073062.1	-2.28027	1.99134	0.00272216	0.0148629
LINC02417	2.50138	2.29965	0.00272851	0.0148865
AL360270.3	1.00977	4.00684	0.00273038	0.0148865
AC106739.1	-1.0398	5.42507	0.00275047	0.014972
LINC02846	1.36069	5.44584	0.00275239	0.0149749
AL596094.1	1.06879	4.1038	0.0027571	0.0149929
MTUS2-AS1	2.21292	3.58901	0.00276428	0.0150244
AL359182.1	1.59766	5.07635	0.00277356	0.0150596
MECOM-AS1	-1.531	5.00888	0.00278383	0.0151078
AL645608.8	1.98877	4.0598	0.00279911	0.0151831
AC022164.1	3.09997	2.56498	0.00280674	0.0152092
AL033523.1	3.11553	4.733	0.00281645	0.0152465
LINC01013	-1.35446	3.41874	0.00282734	0.0152908
Z97200.1	1.52259	6.33563	0.00282747	0.0152908
LINC01181	3.43026	3.95374	0.00284007	0.0153512
AC090912.3	2.15969	4.50636	0.00284301	0.0153526
AL365295.1	1.35922	5.32555	0.00284318	0.0153526
LINC01933	-1.22555	3.2934	0.00287584	0.0155134
AP002884.3	-1.11516	2.32083	0.00289156	0.0155826
AC087667.1	2.5288	3.5167	0.00289671	0.0156026
FAM182B	1.45898	6.57349	0.00290166	0.0156179
AC037441.2	-2.01463	1.69527	0.00291119	0.0156571
AC244090.2	1.70317	3.9427	0.00292114	0.0157027
CELF2-AS1	-1.26124	4.32948	0.00295912	0.0158848
AC112496.1	1.09613	4.08336	0.00296134	0.0158848
AC015853.1	1.05463	4.49351	0.00296237	0.0158848
AC012640.3	-1.57327	2.39901	0.00296462	0.0158889
AC092484.1	8.50843	7.39555	0.00297068	0.0159135
AL358334.3	1.72963	4.49082	0.00297715	0.0159403
CTB-178M22.2	1.27967	5.14534	0.00298789	0.015985
AC011595.2	2.04436	2.36442	0.00299197	0.0159957
AC040169.1	1.21006	6.21936	0.00300439	0.0160462
AC025154.2	-1.89561	3.31992	0.00300607	0.0160472
LINC00924	-1.15714	4.60506	0.00301984	0.0161128
AL033527.2	1.5763	4.25437	0.00304728	0.0162406
AC020663.2	-1.19081	4.32303	0.00304831	0.0162406
AC019117.1	2.83111	6.26615	0.00305204	0.0162524
PICSAR	3.64456	7.08446	0.00305485	0.0162594
AC009955.2	2.08026	3.02363	0.0030761	0.0163644
AL021026.1	-1.56081	3.536	0.00307763	0.0163644
AC079834.1	1.36856	5.75422	0.00309572	0.0164458
PLUT	-2.01242	2.23882	0.00309598	0.0164458
AL139241.1	2.30025	4.74143	0.00312898	0.0166129
AC011473.1	-1.75977	1.6364	0.00315604	0.01674
AC087239.1	1.26119	3.80553	0.00316782	0.0167919
AC093833.1	3.75069	1.84817	0.00316893	0.0167919
AC079384.1	-1.71311	1.87033	0.00318107	0.0168397
AC003035.1	-1.23598	2.28586	0.0032176	0.0169988
AL033397.2	1.58862	6.04834	0.00321902	0.0169988
PRICKLE2-AS3	-1.15537	3.32124	0.00322521	0.0170232
AC005358.1	-1.47002	2.91864	0.00323373	0.0170598
AC023813.3	1.3115	3.42546	0.00324438	0.0171065
AC024941.1	-1.39811	2.07084	0.00324576	0.0171065
HIF1A-AS1	1.63556	3.63775	0.00325417	0.0171425
AC022201.1	3.14068	3.32404	0.00327799	0.0172342
AC116609.1	2.72424	2.69055	0.00329048	0.0172915
AC046143.2	1.08502	4.48107	0.00332109	0.0174438
LINC02599	1.91076	3.50402	0.00333051	0.0174765
FLJ16779	2.01946	5.68821	0.00333214	0.0174765
AC020978.4	-1.03269	5.93494	0.00333218	0.0174765
AL353135.1	2.73668	1.82873	0.00335218	0.0175643
LINC01154	-1.38034	1.81905	0.00335643	0.017578
AL627309.2	1.80774	3.78574	0.00336166	0.0175969
SMCR2	1.7679	2.66181	0.00337131	0.0176273
FAM157C	1.14821	7.62998	0.00337238	0.0176273
LINC01644	-1.99946	4.99642	0.00337772	0.0176467
AC104653.2	1.51602	2.91159	0.0033874	0.0176886
AC105935.2	-1.39202	2.64366	0.00341175	0.0178072
FZD10-AS1	1.66989	9.96996	0.00341617	0.0178216
FLJ36000	5.87726	4.19435	0.0034251	0.0178595
LINC01322	2.75296	7.47621	0.0034335	0.0178904
AC020917.3	-1.11581	2.69501	0.00343434	0.0178904
AL096828.3	1.28445	4.14867	0.00343743	0.0178979
AC138207.7	1.00587	4.58153	0.00347693	0.0180773
LINC02073	2.22107	3.95637	0.00348307	0.0181005
AC087742.1	1.16957	3.35528	0.00351118	0.018229
AL161640.1	3.90917	2.29021	0.00353087	0.0183224
LINC02598	2.18471	3.45887	0.00353831	0.0183522
ARMC2-AS1	-1.3441	1.77114	0.00355405	0.018425
CACNA1C-AS2	-1.14167	3.21668	0.00355803	0.0184367
AL356753.1	-1.39059	2.29587	0.00356145	0.0184367
AP002498.1	-1.48238	4.6698	0.00356325	0.0184372
AL133467.4	3.98733	2.48108	0.00359411	0.0185702
JARID2-AS1	1.19339	3.80038	0.00360135	0.0185935
AC006372.3	2.93915	3.72217	0.00360208	0.0185935
MIR4713HG	1.31276	5.83739	0.00360935	0.0186221
INHBA-AS1	1.89712	5.96848	0.00361536	0.0186442
AC026471.3	-1.45941	2.72615	0.00362025	0.0186605
AC092384.1	-1.07913	3.04231	0.00365389	0.0188249
AC069272.1	-1.87998	1.62603	0.00365968	0.0188457
AL354793.1	1.50833	3.441	0.00367244	0.0188855
AC007879.3	1.84119	5.45308	0.00367276	0.0188855
LINC01055	-1.20261	3.1824	0.00367437	0.0188855
LINC02292	-1.93358	1.59255	0.00367833	0.0188855
LINC02527	2.72681	3.57901	0.00367836	0.0188855
AC012313.2	1.2072	6.50066	0.00367967	0.0188855
PCDH9-AS2	-1.99982	2.03304	0.00368151	0.0188859
AL049775.2	2.09022	2.70514	0.00370127	0.0189692
PALLD-AS1	2.20229	3.17059	0.00371087	0.0190094
FLJ31356	1.1307	6.4835	0.00379357	0.0194146
AL139246.5	1.35195	6.29999	0.0038105	0.0194827
AC019294.2	1.12667	3.27357	0.00381945	0.0195192
AC007485.1	-1.02628	3.12308	0.00383789	0.0196042
KDM7A-DT	1.27576	10.1272	0.0038485	0.0196491
AC105052.4	-1.13176	2.4681	0.00385985	0.0196907
AP001767.3	-1.04902	3.26712	0.00386031	0.0196907
AL049775.1	2.14308	5.73297	0.00386694	0.0197129
AC098848.1	-1.16498	3.28529	0.00386832	0.0197129
AC083967.1	7.03281	6.06947	0.00387247	0.0197247
AC006369.1	-1.4373	2.20332	0.00387798	0.0197396
AC011477.2	-1.07047	4.9584	0.00388089	0.0197396
AC087473.1	2.10085	3.3866	0.00389954	0.0198158
AC112178.1	3.54228	3.54006	0.00390143	0.019816
AC025048.4	1.28483	5.47848	0.0039617	0.0200938
NECTIN4-AS1	1.4322	4.93857	0.00397456	0.0201495
CALML3-AS1	1.56387	10.0033	0.00398539	0.0201759
MIR222HG	1.01457	8.42882	0.00398968	0.0201882
OR7E11P	1.86055	1.79499	0.00401103	0.0202841
LINC01482	-1.04672	4.39281	0.00401394	0.0202841
LINC01992	-2.23004	4.07246	0.00401429	0.0202841
AL157373.2	2.98431	5.69694	0.00401838	0.0202953
SFTPD-AS1	-1.21162	2.9914	0.00403363	0.0203628
AC005540.1	1.19226	4.54418	0.00403658	0.0203681
TMEM254-AS1	1.26641	8.24341	0.00404296	0.0203908
AP003086.2	-1.47445	1.98318	0.00405399	0.0204368
AC012038.2	3.45876	1.7265	0.00408262	0.0205643
AL357500.1	-1.48547	1.89085	0.00408309	0.0205643
AC023824.5	-1.43704	1.7832	0.00409996	0.0206241
AC021242.3	1.32737	3.83322	0.0041007	0.0206241
SNHG27	4.04302	3.31641	0.00410879	0.0206527
KCCAT198	3.02966	2.73139	0.00412234	0.0206961
AC011511.3	1.21316	4.46577	0.00412271	0.0206961
AL139023.1	3.20748	4.39066	0.00412994	0.0207228
AC026358.1	-1.41308	2.24077	0.0041568	0.0208284
AC015912.3	1.11464	6.40421	0.00416685	0.0208691
AP003119.1	3.26725	5.17057	0.00417793	0.0209149
AC025419.1	2.02568	4.68138	0.00418267	0.0209289
AC004921.1	2.52424	5.00319	0.00419216	0.0209666
LINC01564	2.29402	6.62618	0.00421063	0.0210493
LINC02521	1.95996	1.79967	0.0042417	0.0211947
AC034154.1	2.82125	3.27915	0.00427374	0.0213449
EGOT	1.85805	4.7548	0.00428846	0.0214085
SMIM2-AS1	-1.0421	5.71454	0.00430664	0.0214735
AC039056.1	3.06289	3.75778	0.00430745	0.0214735
AC111149.2	5.91246	6.40687	0.00432938	0.0215728
AC034231.1	1.15329	6.15213	0.00434249	0.0216182
AC127496.1	1.42871	4.82703	0.00434948	0.021643
AC078842.1	3.40057	2.25776	0.00435182	0.0216446
AC104257.1	2.77582	3.11272	0.00436814	0.0217158
TRIM31-AS1	-1.24401	3.69207	0.00440807	0.021884
AP000439.2	3.65769	3.61589	0.00441137	0.0218844
LINC00243	1.22861	4.57215	0.00441425	0.0218844
AC131009.2	2.28795	4.11914	0.00441479	0.0218844
AC008629.1	-1.16168	2.99808	0.00442784	0.0219141
AC097359.3	-1.57502	1.95334	0.00442836	0.0219141
LINC01919	-1.66187	2.65507	0.00443793	0.0219514
PKP4-AS1	1.08536	6.49878	0.00444592	0.0219808
AF130417.1	2.03112	3.50741	0.00445631	0.0220189
DDR1-DT	1.2407	3.12416	0.00445927	0.0220189
AC008708.1	4.14329	4.12729	0.00445975	0.0220189
XXYLT1-AS1	1.43038	3.57933	0.00447027	0.0220607
SNHG19	1.04424	10.0997	0.00447386	0.0220683
LINC00607	2.94122	6.48202	0.00448277	0.0221022
CXXC5-AS1	-1.43965	1.90024	0.00450609	0.0221968
AC114812.2	2.37626	4.31281	0.00451116	0.0222117
[truncated: 437 more rows]
