# Supplementary material for: N6‐methyladenosine‐mediated upregulation of LNCAROD confers radioresistance in esophageal squamous cell carcinoma through stabilizing PARP1
Source: Clin Transl Med. 2024 Oct 5;14(10):e70039. doi: 10.1002/ctm2.70039 (PMC11452732; doi:10.1002/ctm2.70039)
Supplement: Supplementary file 6 — Supporting Information [file CTM2-14-e70039-s001.xlsx]

## Sheet: GSE53625
Supplementary Table2. The list of differentially expressed lncRNAs of GSE53625.
id	logFC	AveExpr	t	P.Value	adj.P.Val	B	change
PGM5P4-AS1	-3.72815	8.97925	-41.1733	3.24506e-94	2.7622e-90	204.718	DOWN
PIK3CD-AS2	-4.42426	14.6205	-40.6523	2.63267e-93	1.12047e-89	202.638	DOWN
HCG22	-4.19224	11.0655	-39.0663	1.76506e-90	5.00808e-87	196.167	DOWN
AP000866.2	-3.74645	9.4422	-38.384	3.09491e-89	5.81887e-86	193.318	DOWN
LINC01614	4.95703	8.10446	38.3605	3.41804e-89	5.81887e-86	193.22	UP
GGTA1P	-2.41773	12.0754	-38.1318	9.01068e-89	1.27831e-85	192.255	DOWN
LUADT1	-3.68889	12.2483	-38.0892	1.08003e-88	1.31332e-85	192.075	DOWN
MFF-DT	-3.35625	9.92455	-37.8833	2.59707e-88	2.76328e-85	191.202	DOWN
SPINK7	-4.34828	13.6548	-37.8179	3.43482e-88	3.24857e-85	190.924	DOWN
AP005212.4	-5.06512	9.73418	-36.948	1.4649e-86	1.24692e-83	187.189	DOWN
CLEC3B	-2.61864	11.2522	-36.4257	1.44166e-85	1.11558e-82	184.912	DOWN
LINC02471	-4.84959	7.36368	-35.688	3.79938e-84	2.69503e-81	181.654	DOWN
AC010326.4	1.78894	12.4057	35.0851	5.72086e-83	3.74584e-80	178.953	UP
HOXD11	4.30803	9.92461	34.8511	1.65432e-82	1.00583e-79	177.895	UP
CCDC102B	-2.84566	11.103	-34.1935	3.36654e-81	1.9104e-78	174.893	DOWN
LINC02487	-4.158	11.0016	-33.712	3.14024e-80	1.67061e-77	172.668	DOWN
CASC9	4.64891	8.72541	33.3608	1.62374e-79	8.13018e-77	171.03	UP
AC005753.3	-2.50395	5.16725	-33.0389	7.40479e-79	3.39972e-76	169.518	DOWN
AL109810.2	-2.73244	10.5031	-33.0337	7.58866e-79	3.39972e-76	169.493	DOWN
TARID	-2.18121	6.58589	-32.5454	7.7398e-78	3.29406e-75	167.178	DOWN
DUXAP8	2.51783	10.4852	32.5262	8.48179e-78	3.35846e-75	167.087	UP
LINC01141	-2.23277	10.8558	-32.5214	8.68023e-78	3.35846e-75	167.064	DOWN
KALRN	-2.38795	11.1184	-32.305	2.45031e-77	9.0683e-75	166.029	DOWN
BCRP2	-2.51696	12.0296	-32.203	4.00129e-77	1.41912e-74	165.54	DOWN
AC022031.2	2.61659	8.32052	32.1533	5.0855e-77	1.73151e-74	165.301	UP
LINC00330	-1.88784	9.68424	-31.735	3.85643e-76	1.26253e-73	163.281	DOWN
ANKRD20A5P	-2.56821	13.0743	-31.4578	1.49266e-75	4.70574e-73	161.931	DOWN
AC007750.1	2.92906	11.0331	31.3645	2.3574e-75	7.16649e-73	161.475	UP
CDKN3	2.18274	11.9659	31.3398	2.66137e-75	7.81157e-73	161.354	UP
KCNMB2-AS1	2.28223	9.26525	31.281	3.55268e-75	1.00801e-72	161.066	UP
LINC01082	-3.1124	8.7062	-31.1606	6.42559e-75	1.76434e-72	160.475	DOWN
PRSS40A	-1.67752	10.6011	-30.9344	1.96461e-74	5.22587e-72	159.36	DOWN
APOC1P1	2.94957	9.10052	30.7667	4.51436e-74	1.16443e-71	158.53	UP
AC125611.4	1.74096	9.63952	30.6945	6.46547e-74	1.61865e-71	158.172	UP
FALEC	-3.4446	8.56129	-30.6515	8.00777e-74	1.94749e-71	157.958	DOWN
RAB3GAP2	1.86653	9.47268	30.6312	8.8616e-74	2.09528e-71	157.857	UP
ADAMTS9-AS1	-3.67819	5.89321	-30.5129	1.59976e-73	3.68032e-71	157.268	DOWN
AL031773.1	-2.33421	13.3341	-30.4647	2.03583e-73	4.56027e-71	157.027	DOWN
AC009549.1	-2.06859	11.9011	-30.4072	2.71507e-73	5.92581e-71	156.74	DOWN
SNX30	-3.25696	7.43405	-30.1883	8.15094e-73	1.73452e-70	155.643	DOWN
CYP4F35P	-2.80486	9.44494	-29.8145	5.3948e-72	1.12001e-69	153.757	DOWN
KDM4A-AS1	1.63488	8.57927	29.7837	6.30828e-72	1.27848e-69	153.601	UP
C1orf87	-3.38561	10.351	-29.7326	8.18025e-72	1.61931e-69	153.342	DOWN
DLX2-DT	-2.36098	9.18218	-29.622	1.43689e-71	2.77973e-69	152.78	DOWN
STK39	-1.66284	12.611	-29.6078	1.54458e-71	2.92167e-69	152.708	DOWN
NUCB2	-1.62459	9.85985	-29.402	4.42271e-71	8.18394e-69	151.658	DOWN
U62317.3	1.93145	10.393	29.239	1.02145e-70	1.84992e-68	150.822	UP
AC009403.1	-2.88414	10.6717	-29.1379	1.71837e-70	3.04724e-68	150.303	DOWN
LINC02303	-5.04219	7.37023	-29.1204	1.88042e-70	3.26656e-68	150.213	DOWN
PLOD1	1.62545	11.9346	29.0132	3.27059e-70	5.56785e-68	149.661	UP
ANKRD20A11P	-3.01424	11.6583	-28.8758	6.66252e-70	1.11199e-67	148.95	DOWN
FAM3B	-4.58709	11.7268	-28.8346	8.24664e-70	1.34991e-67	148.738	DOWN
AC096751.2	-2.3971	6.7293	-28.7825	1.08115e-69	1.73636e-67	148.467	DOWN
CENPA	1.79477	10.3754	28.6755	1.88622e-69	2.97324e-67	147.912	UP
AC006065.4	-2.06751	10.8539	-28.5977	2.8291e-69	4.37842e-67	147.507	DOWN
HSP90AA6P	1.35714	13.8725	28.5793	3.11359e-69	4.73266e-67	147.411	UP
AL022344.1	2.57798	7.55038	28.451	6.08933e-69	9.09339e-67	146.742	UP
ECM1	-3.53367	14.6792	-28.4102	7.53771e-69	1.10622e-66	146.529	DOWN
FLJ40288	-3.00464	11.2709	-28.3904	8.36346e-69	1.20661e-66	146.425	DOWN
AL022100.2	1.82103	5.6031	28.315	1.24161e-68	1.76143e-66	146.031	UP
WDR54	2.00058	11.0737	28.2131	2.12197e-68	2.96102e-66	145.496	UP
FLG-AS1	-2.99798	10.0273	-28.1747	2.59609e-68	3.56419e-66	145.294	DOWN
AC010547.1	-2.61024	9.26647	-28.1501	2.9566e-68	3.99469e-66	145.164	DOWN
AC011389.1	-1.84834	9.71144	-28.0571	4.82742e-68	6.36604e-66	144.675	DOWN
AUNIP	1.2981	9.10953	28.0558	4.86129e-68	6.36604e-66	144.668	UP
AL391704.2	1.90577	5.94859	28.0448	5.15123e-68	6.64352e-66	144.61	UP
AC007920.1	-3.2649	7.00422	-28.0261	5.68621e-68	7.22403e-66	144.511	DOWN
RP1L1	-2.41296	7.61911	-27.9584	8.13127e-68	1.01784e-65	144.154	DOWN
AC005532.1	-3.83564	10.6538	-27.8621	1.35493e-67	1.67148e-65	143.645	DOWN
HOXD10	2.14915	10.6488	27.8457	1.47784e-67	1.79706e-65	143.558	UP
ANKRD20A19P	-2.72644	10.8852	-27.7614	2.31204e-67	2.77184e-65	143.111	DOWN
AC011632.1	3.50896	7.4223	27.658	4.00703e-67	4.71456e-65	142.562	UP
AC108448.1	-1.28515	12.3366	-27.6563	4.04327e-67	4.71456e-65	142.553	DOWN
SLC8A1-AS1	-2.46698	7.60151	-27.6074	5.24753e-67	6.03608e-65	142.293	DOWN
SRD5A3-AS1	-1.68652	10.3985	-27.5662	6.53809e-67	7.4203e-65	142.073	DOWN
IL12A-AS1	-2.81906	7.7726	-27.5447	7.33276e-67	8.21269e-65	141.959	DOWN
ACOX2	-1.34788	11.7801	-27.4829	1.02044e-66	1.12805e-64	141.629	DOWN
Z98742.1	-3.71372	9.24322	-27.4763	1.05696e-66	1.15345e-64	141.594	DOWN
LINC02510	-2.38868	9.18297	-27.413	1.48366e-66	1.59859e-64	141.255	DOWN
ADIRF-AS1	-2.61986	14.5626	-27.3704	1.86335e-66	1.98261e-64	141.027	DOWN
EPB41L4A-DT	-1.99847	8.68517	-27.3405	2.188e-66	2.29302e-64	140.867	DOWN
GMDS-DT	-1.67269	12.911	-27.3387	2.20897e-66	2.29302e-64	140.857	DOWN
VSIG10L	-2.31553	13.8481	-27.3363	2.23731e-66	2.29445e-64	140.845	DOWN
BNC2-AS1	-2.19305	12.3863	-27.28	3.02687e-66	3.03115e-64	140.543	DOWN
AC134312.2	2.26715	7.30972	27.181	5.15498e-66	5.10223e-64	140.011	UP
AL022315.1	-2.54121	10.0994	-27.175	5.32456e-66	5.2095e-64	139.979	DOWN
AL589743.4	2.86088	8.57118	26.9548	1.74838e-65	1.69116e-63	138.792	UP
AC015908.6	-4.31122	8.67072	-26.8884	2.50397e-65	2.39481e-63	138.433	DOWN
AC022007.1	-1.99176	7.7402	-26.8736	2.71436e-65	2.56718e-63	138.352	DOWN
MIR29B2CHG	-2.2188	10.2028	-26.8639	2.86044e-65	2.67561e-63	138.3	DOWN
DHRS1	-2.10697	13.0749	-26.8337	3.36988e-65	3.11787e-63	138.136	DOWN
AC011298.1	-1.67867	13.3306	-26.7963	4.12856e-65	3.77874e-63	137.934	DOWN
RUNX2	2.87798	7.76513	26.5528	1.55478e-64	1.4079e-62	136.609	UP
AC007461.1	-1.24717	13.512	-26.5031	2.03947e-64	1.82737e-62	136.338	DOWN
CCDC162P	2.71222	9.28313	26.4819	2.29015e-64	2.0306e-62	136.223	UP
AC105133.1	-3.37932	8.01822	-26.4221	3.17715e-64	2.78803e-62	135.896	DOWN
AC137894.3	1.75462	15.0031	26.3956	3.67265e-64	3.18996e-62	135.751	UP
AL136369.2	-2.26387	5.80066	-26.1087	1.77789e-63	1.51334e-61	134.176	DOWN
UBE2DNL	-3.24936	5.48446	-26.0711	2.18809e-63	1.84198e-61	133.968	DOWN
USP6NL	-2.17172	11.2206	-26.0695	2.20725e-63	1.84198e-61	133.96	DOWN
G2E3-AS1	2.70883	7.85713	25.9196	5.05525e-63	4.1777e-61	133.132	UP
PFDN2	1.04546	13.8692	25.8331	8.16503e-63	6.61911e-61	132.653	UP
AC007848.2	-2.28727	9.91877	-25.8082	9.37437e-63	7.4984e-61	132.515	DOWN
AC109927.1	-2.06542	10.8707	-25.8072	9.42585e-63	7.4984e-61	132.51	DOWN
CGNL1	-2.44599	7.86248	-25.7709	1.15305e-62	9.08771e-61	132.308	DOWN
HAGLROS	2.36715	9.05695	25.7617	1.21357e-62	9.42587e-61	132.257	UP
FTLP10	-2.16729	10.91	-25.761	1.2181e-62	9.42587e-61	132.253	DOWN
AC244250.1	-2.79402	8.99162	-25.6218	2.64429e-62	2.00966e-60	131.479	DOWN
USP41	1.74975	10.6425	25.606	2.88683e-62	2.17458e-60	131.392	UP
IRAG1-AS1	-1.53741	13.0525	-25.5864	3.22094e-62	2.40497e-60	131.282	DOWN
ADAMTS9-AS2	-2.02279	7.61542	-25.5345	4.30271e-62	3.18475e-60	130.993	DOWN
ZNF503-AS1	-3.02213	8.8424	-25.5304	4.40346e-62	3.23123e-60	130.97	DOWN
AC093772.1	-2.13206	6.29161	-25.3887	9.72512e-62	7.07523e-60	130.178	DOWN
HOXA10-AS	3.02423	7.58222	25.3774	1.03626e-61	7.47512e-60	130.115	UP
FOXD2-AS1	1.62287	9.43461	25.3449	1.24379e-61	8.82262e-60	129.932	UP
LPIN1	-2.10578	9.30673	-25.2503	2.11551e-61	1.4882e-59	129.402	DOWN
HMGA2-AS1	2.67871	8.88673	25.2132	2.60564e-61	1.81797e-59	129.194	UP
AL590560.2	-1.89974	8.87556	-25.1555	3.60572e-61	2.49527e-59	128.869	DOWN
FAAP20	-1.94159	12.7987	-25.1457	3.80949e-61	2.61503e-59	128.814	DOWN
AC005034.6	1.67016	14.7759	25.0306	7.29116e-61	4.96499e-59	128.166	UP
DOCK8-AS1	-1.61976	6.25074	-25.028	7.40014e-61	4.99921e-59	128.151	DOWN
CARMN	-1.86313	11.7628	-25.0158	7.92661e-61	5.3127e-59	128.082	DOWN
BMS1P10	-1.26995	12.8129	-24.9959	8.87002e-61	5.89856e-59	127.97	DOWN
AMYH02020865.1	1.25545	11.4952	24.994	8.96998e-61	5.9188e-59	127.959	UP
AC097376.3	1.38811	17.2087	24.9658	1.05184e-60	6.88712e-59	127.8	UP
SHROOM3	-1.29459	9.62481	-24.9529	1.13171e-60	7.35355e-59	127.727	DOWN
AC009262.1	3.05819	6.0316	24.9235	1.33615e-60	8.61613e-59	127.561	UP
AP000696.1	-3.19533	6.12771	-24.895	1.5704e-60	1.00505e-58	127.399	DOWN
LINC00645	2.55767	6.2335	24.7589	3.39929e-60	2.15931e-58	126.628	UP
AL139393.1	-2.29915	6.59321	-24.7232	4.16239e-60	2.62446e-58	126.425	DOWN
AC019118.1	-2.65331	8.75157	-24.6816	5.27536e-60	3.30175e-58	126.189	DOWN
GUSBP5	-2.30502	11.4466	-24.6684	5.68751e-60	3.53373e-58	126.114	DOWN
FMO9P	-1.67035	9.46533	-24.6648	5.8035e-60	3.57967e-58	126.093	DOWN
LBX2-AS1	1.13259	9.87833	24.6218	7.41471e-60	4.54058e-58	125.849	UP
PRR26	-2.44717	8.81185	-24.5929	8.74272e-60	5.31557e-58	125.684	DOWN
LINC00320	-2.56373	8.608	-24.5881	8.98685e-60	5.42525e-58	125.656	DOWN
SMYD3	1.4607	11.6135	24.3102	4.40475e-59	2.64037e-57	124.068	UP
PKMYT1	1.51375	10.1931	24.2705	5.5314e-59	3.29254e-57	123.841	UP
AL772363.1	-2.56574	11.2294	-24.1918	8.69709e-59	5.14095e-57	123.389	DOWN
PBX1	-1.61243	8.39667	-24.1801	9.30555e-59	5.46268e-57	123.321	DOWN
SLC13A4	-1.96491	10.887	-24.1749	9.58461e-59	5.58796e-57	123.292	DOWN
AC105942.1	-1.69503	9.38643	-24.167	1.0031e-58	5.80842e-57	123.246	DOWN
MAPK12	1.74595	7.63882	24.1472	1.12443e-58	6.46699e-57	123.132	UP
AJ239328.1	-2.29917	7.94947	-24.118	1.33052e-58	7.60095e-57	122.964	DOWN
AC116345.1	-2.12448	5.4176	-24.034	2.15954e-58	1.21735e-56	122.48	DOWN
DAB2	-1.66754	10.0128	-24.0299	2.21137e-58	1.23837e-56	122.456	DOWN
LINC00491	1.97287	10.5916	24.002	2.59801e-58	1.44538e-56	122.295	UP
ECHDC3	-2.05267	10.9	-23.9938	2.72338e-58	1.50529e-56	122.248	DOWN
PTCD3	1.27265	16.8888	23.9815	2.92485e-58	1.60621e-56	122.177	UP
AC011997.1	2.41702	6.34094	23.9761	3.01764e-58	1.64655e-56	122.146	UP
AC079089.1	-1.82682	8.16391	-23.8414	6.58091e-58	3.56794e-56	121.367	DOWN
PHACTR4	-1.03679	11.9432	-23.8309	6.99397e-58	3.76789e-56	121.306	DOWN
AL133355.1	-1.41702	9.49101	-23.8274	7.13468e-58	3.81952e-56	121.286	DOWN
LINC02771	1.44025	5.08918	23.7413	1.17603e-57	6.25649e-56	120.786	UP
CADM3-AS1	-1.24882	7.90757	-23.7025	1.47406e-57	7.7933e-56	120.561	DOWN
BX664727.3	-1.96963	12.1264	-23.6521	1.97537e-57	1.03792e-55	120.268	DOWN
C5orf66-AS1	-3.01667	12.622	-23.6078	2.55745e-57	1.33552e-55	120.01	DOWN
LINC00680	1.00547	10.3594	23.5919	2.80582e-57	1.45629e-55	119.918	UP
AC011462.2	-1.11586	12.6331	-23.5749	3.09738e-57	1.59787e-55	119.819	DOWN
LINC02041	2.06062	6.62649	23.5675	3.23391e-57	1.65825e-55	119.776	UP
AL136985.3	1.495	15.5162	23.5194	4.28226e-57	2.18267e-55	119.495	UP
LINC01395	-3.23239	6.16939	-23.4189	7.70522e-57	3.90398e-55	118.908	DOWN
ANKRD31	-2.73048	6.58025	-23.4107	8.08477e-57	4.07205e-55	118.86	DOWN
LINC02615	-1.84635	8.78274	-23.3775	9.81558e-57	4.91472e-55	118.666	DOWN
TBC1D27P	-1.84822	8.98688	-23.359	1.0942e-56	5.44669e-55	118.558	DOWN
C1orf112	1.19822	10.7586	23.2915	1.62488e-56	8.04127e-55	118.163	UP
AC079313.2	-2.08821	7.34141	-23.1517	3.69367e-56	1.80693e-54	117.342	DOWN
DLEU1	1.01661	10.7968	23.1233	4.36662e-56	2.12392e-54	117.175	UP
AL353807.5	1.42857	14.8439	23.1106	4.70692e-56	2.27644e-54	117.1	UP
AC073848.1	1.4603	4.62918	23.1069	4.80916e-56	2.31274e-54	117.078	UP
POSTN	2.87263	9.8858	23.1058	4.84115e-56	2.31505e-54	117.072	UP
ARMH3	-1.13074	13.5223	-23.0719	5.91138e-56	2.79543e-54	116.872	DOWN
ANO7L1	-1.16554	12.094	-23.0651	6.15066e-56	2.89251e-54	116.832	DOWN
LMO7	-1.91911	9.45303	-22.9292	1.37266e-55	6.35003e-54	116.03	DOWN
SOCAR	1.17436	8.49319	22.8868	1.7635e-55	8.11401e-54	115.78	UP
AC108488.3	1.47799	15.1337	22.8683	1.96807e-55	9.00655e-54	115.67	UP
AC034238.3	1.43583	5.54376	22.8672	1.98062e-55	9.01555e-54	115.664	UP
C1orf167	-2.43288	9.69688	-22.8576	2.09606e-55	9.49024e-54	115.607	DOWN
HOXC9	1.78203	9.77244	22.8025	2.90611e-55	1.30883e-53	115.281	UP
ACBD3-AS1	-2.11096	9.25237	-22.7758	3.40405e-55	1.52501e-53	115.123	DOWN
FAM25E	-3.10844	13.9708	-22.704	5.21302e-55	2.32321e-53	114.697	DOWN
AC079160.1	2.21871	7.38551	22.6824	5.92769e-55	2.62794e-53	114.568	UP
AC073349.1	-1.90503	7.18675	-22.6734	6.25228e-55	2.75748e-53	114.515	DOWN
AC092821.3	1.33202	9.49466	22.6253	8.32374e-55	3.65215e-53	114.229	UP
AC104335.3	-2.00622	7.67358	-22.6238	8.39835e-55	3.66599e-53	114.22	DOWN
AC142086.1	-3.52591	7.85369	-22.5975	9.82151e-55	4.26534e-53	114.064	DOWN
AC133485.2	-3.91328	9.23932	-22.5843	1.06227e-54	4.58987e-53	113.985	DOWN
PDCD6IPP2	-1.01361	13.2703	-22.5713	1.14779e-54	4.93433e-53	113.908	DOWN
STXBP5-AS1	-1.96747	9.82852	-22.5477	1.32108e-54	5.65075e-53	113.767	DOWN
POU6F2-AS2	2.07814	6.34173	22.5366	1.41152e-54	6.00742e-53	113.701	UP
PCAT7	1.53869	8.16949	22.4984	1.77273e-54	7.50722e-53	113.473	UP
LINC02428	2.68784	5.53282	22.4808	1.9689e-54	8.29669e-53	113.369	UP
AL357033.1	-3.34218	6.63121	-22.4599	2.23107e-54	9.3551e-53	113.244	DOWN
AC106045.1	-2.08055	5.88806	-22.3706	3.8041e-54	1.58728e-52	112.71	DOWN
CASTOR1	-1.77236	11.1486	-22.3304	4.83908e-54	2.00928e-52	112.47	DOWN
GPX8	1.34146	12.2215	22.3272	4.9311e-54	2.03755e-52	112.451	UP
LINC02042	2.80189	5.2089	22.3073	5.55468e-54	2.28413e-52	112.332	UP
AL049612.1	1.12212	6.56423	22.2856	6.32659e-54	2.58904e-52	112.202	UP
AC138776.1	-2.33526	10.3377	-22.2306	8.80163e-54	3.58466e-52	111.872	DOWN
AC063938.1	-1.10968	9.3095	-22.2261	9.03995e-54	3.66419e-52	111.845	DOWN
LINC00298	-2.10908	9.04904	-22.1554	1.38188e-53	5.57468e-52	111.421	DOWN
AL136982.6	-3.25441	14.6772	-22.1534	1.39856e-53	5.61534e-52	111.409	DOWN
AL357153.1	-1.98577	8.30027	-22.1111	1.80386e-53	7.14159e-52	111.155	DOWN
LINC01807	2.70743	7.22762	21.8519	8.61244e-53	3.3628e-51	109.593	UP
AC009505.1	1.37754	4.79816	21.8311	9.76493e-53	3.79539e-51	109.467	UP
LINC01315	-1.8703	10.0224	-21.8303	9.81579e-53	3.79782e-51	109.462	DOWN
LINC01672	1.03281	15.9407	21.8156	1.07276e-52	4.13182e-51	109.373	UP
AC008397.1	-2.86457	8.81183	-21.7728	1.3903e-52	5.33074e-51	109.114	DOWN
AL732437.3	-1.41403	8.9941	-21.7711	1.40441e-52	5.3607e-51	109.104	DOWN
AC073257.1	-1.53174	8.14471	-21.7408	1.68793e-52	6.38562e-51	108.92	DOWN
ABHD5	-1.43157	12.8558	-21.7202	1.91186e-52	7.20078e-51	108.796	DOWN
UGDH-AS1	1.35722	15.6651	21.7092	2.04397e-52	7.66445e-51	108.729	UP
AC087473.1	1.41609	15.3867	21.6183	3.54997e-52	1.31953e-50	108.177	UP
AC121764.1	-3.1318	5.65618	-21.5966	4.05063e-52	1.49909e-50	108.045	DOWN
FP325318.1	-1.67283	8.90649	-21.5947	4.09608e-52	1.50934e-50	108.034	DOWN
AC123912.4	-2.41263	7.14799	-21.5696	4.77326e-52	1.75129e-50	107.881	DOWN
LINC02838	-1.66022	12.1614	-21.5643	4.92979e-52	1.80096e-50	107.849	DOWN
MEF2C-AS1	-1.15707	9.34007	-21.5572	5.14603e-52	1.87192e-50	107.806	DOWN
AC023908.2	1.9469	7.48611	21.545	5.54283e-52	2.00768e-50	107.732	UP
CIBAR1P2	1.10098	10.1157	21.5325	5.98152e-52	2.1574e-50	107.656	UP
PKD1L2	-1.70422	10.941	-21.5257	6.23365e-52	2.23885e-50	107.614	DOWN
LINC01755	1.49967	5.8734	21.518	6.53176e-52	2.33607e-50	107.568	UP
CYP4F26P	-1.05613	8.64104	-21.5042	7.1074e-52	2.5313e-50	107.483	DOWN
AL513123.1	3.2084	6.64976	21.48	8.23316e-52	2.92003e-50	107.336	UP
AL590617.2	-1.20224	12.4422	-21.4372	1.06874e-51	3.77474e-50	107.075	DOWN
AC011525.2	-1.05522	6.92383	-21.412	1.24682e-51	4.36746e-50	106.921	DOWN
AC005332.5	-1.17023	12.1438	-21.3588	1.7246e-51	6.01632e-50	106.597	DOWN
XACT	1.49535	15.4733	21.3301	2.05606e-51	7.14334e-50	106.422	UP
LINC01873	1.32037	14.876	21.3256	2.11318e-51	7.31195e-50	106.394	UP
AC005165.1	-2.32838	9.04714	-21.3142	2.26543e-51	7.80703e-50	106.325	DOWN
CRYGN	1.2406	6.9271	21.2781	2.82461e-51	9.69477e-50	106.104	UP
AC084030.1	-1.86925	6.12148	-21.2545	3.26466e-51	1.11155e-49	105.959	DOWN
AC008125.1	-1.26856	7.9614	-21.2222	3.97682e-51	1.34328e-49	105.762	DOWN
SCAT1	2.8325	6.05146	21.2215	3.99395e-51	1.34374e-49	105.758	UP
AC114752.1	-1.66896	12.1651	-21.2108	4.26453e-51	1.42912e-49	105.692	DOWN
MAMDC2-AS1	-1.6546	6.3571	-21.1602	5.81641e-51	1.93396e-49	105.382	DOWN
NKILA	1.77616	8.75936	21.0962	8.6178e-51	2.85427e-49	104.989	UP
AL451042.2	-1.68124	9.24456	-21.0517	1.13258e-50	3.73665e-49	104.716	DOWN
LINC02381	-1.22943	12.1732	-21.0106	1.45811e-50	4.79206e-49	104.464	DOWN
AC007064.2	-1.44365	7.74598	-21.0079	1.48293e-50	4.85489e-49	104.447	DOWN
AC004990.1	-1.96812	9.16404	-20.9925	1.62959e-50	5.31459e-49	104.353	DOWN
ST7-AS1	-1.17259	9.83327	-20.9785	1.77675e-50	5.77241e-49	104.266	DOWN
AC003666.1	-1.52684	6.66137	-20.9365	2.30047e-50	7.44546e-49	104.008	DOWN
ACADL	-2.70317	6.14554	-20.8945	2.98009e-50	9.53627e-49	103.749	DOWN
LINC00410	-1.47772	7.3471	-20.884	3.18013e-50	1.01383e-48	103.684	DOWN
AC121493.1	-1.19916	7.63308	-20.881	3.23999e-50	1.02906e-48	103.666	DOWN
ATOH8	-1.16791	9.13389	-20.8513	3.88989e-50	1.23088e-48	103.483	DOWN
KNTC1	1.47659	6.37787	20.8322	4.3764e-50	1.37461e-48	103.365	UP
PGM5P2	1.25689	15.4135	20.806	5.147e-50	1.61071e-48	103.203	UP
KLF6	-1.10536	9.8837	-20.7533	7.12749e-50	2.22232e-48	102.878	DOWN
TBC1D32	1.0772	9.93099	20.734	8.03086e-50	2.49484e-48	102.758	UP
AC104088.1	1.36667	8.14732	20.6996	9.93364e-50	3.06359e-48	102.546	UP
WDR72	2.17113	6.82291	20.6926	1.03765e-49	3.17714e-48	102.502	UP
COL22A1	2.71299	7.58934	20.6734	1.16856e-49	3.56516e-48	102.384	UP
FLJ13224	-1.55723	9.69246	-20.6436	1.40531e-49	4.27214e-48	102.199	DOWN
HOMER2	-2.09723	9.7984	-20.6248	1.57953e-49	4.78469e-48	102.082	DOWN
AL590302.2	1.71621	5.42712	20.5923	1.9322e-49	5.83224e-48	101.881	UP
LARP6	1.93674	10.7281	20.5845	2.02826e-49	6.10056e-48	101.832	UP
SEC31A	1.12579	16.6461	20.5314	2.82001e-49	8.4521e-48	101.503	UP
AL390334.1	2.21672	7.52433	20.4808	3.86098e-49	1.15315e-47	101.189	UP
AC026391.1	-1.35508	5.19846	-20.4584	4.43884e-49	1.3165e-47	101.05	DOWN
LINC02851	-1.18727	8.40555	-20.4263	5.41873e-49	1.596e-47	100.85	DOWN
LINC02532	-1.09975	9.71123	-20.4206	5.61473e-49	1.64802e-47	100.815	DOWN
LINC02653	-1.64401	5.37324	-20.4076	6.08629e-49	1.78029e-47	100.734	DOWN
AL035252.5	1.38263	15.5574	20.4047	6.19995e-49	1.80733e-47	100.716	UP
AL161785.1	-1.48794	7.89981	-20.3748	7.46799e-49	2.16954e-47	100.53	DOWN
AC097375.3	1.06465	7.27842	20.3499	8.72146e-49	2.52507e-47	100.375	UP
AC022441.1	-1.57938	5.51842	-20.3286	9.95964e-49	2.87378e-47	100.242	DOWN
SLCO4A1	-2.21984	6.27421	-20.3253	1.0167e-48	2.9237e-47	100.221	DOWN
AL139420.2	1.3775	5.13033	20.2933	1.24125e-48	3.55743e-47	100.022	UP
ZNF365	-1.94661	9.85493	-20.2762	1.38047e-48	3.94314e-47	99.9155	DOWN
AL136981.4	-1.61545	7.08582	-20.2696	1.43873e-48	4.09582e-47	99.8742	DOWN
AC005323.2	-1.85397	13.2765	-20.2464	1.66316e-48	4.70325e-47	99.7293	DOWN
ANKRD26P3	3.02869	6.08466	20.2451	1.67628e-48	4.72468e-47	99.7215	UP
EXOSC7	-1.22981	14.5222	-20.2327	1.81214e-48	5.09073e-47	99.6436	DOWN
ALOX12P2	1.74713	9.33984	20.193	2.32249e-48	6.48164e-47	99.3956	UP
LINC01980	2.38932	5.46659	20.1399	3.23708e-48	8.91717e-47	99.0637	UP
LINC02577	3.22166	7.07578	20.1267	3.51512e-48	9.65183e-47	98.9813	UP
AL662907.3	1.03884	16.6503	20.124	3.57612e-48	9.78776e-47	98.9642	UP
CR382285.1	-1.7847	7.01596	-20.1016	4.11319e-48	1.12216e-46	98.8243	DOWN
SSTR5-AS1	-1.57835	6.58305	-19.9903	8.26471e-48	2.23331e-46	98.1269	DOWN
PLA2G2A	-3.77465	10.7386	-19.9861	8.48412e-48	2.28534e-46	98.1007	DOWN
LINC01034	-1.05251	8.05501	-19.9164	1.31455e-47	3.52981e-46	97.663	DOWN
LINC01354	-1.76324	6.65849	-19.8856	1.59548e-47	4.25727e-46	97.4694	DOWN
H2BP2	1.34534	15.8524	19.8505	1.98891e-47	5.25763e-46	97.2491	UP
AL139815.1	-1.71789	5.12469	-19.8486	2.01312e-47	5.30517e-46	97.237	DOWN
LUM	2.07715	12.3422	19.8043	2.65997e-47	6.98817e-46	96.9585	UP
AC087045.2	-1.72498	6.53518	-19.7988	2.75522e-47	7.21612e-46	96.9234	DOWN
GJB7	1.05316	6.9395	19.7971	2.78408e-47	7.26936e-46	96.913	UP
RAET1K	1.78762	6.06326	19.7321	4.19405e-47	1.08979e-45	96.5034	UP
ATG9B	-2.63993	10.4273	-19.7319	4.19937e-47	1.08979e-45	96.5022	DOWN
AC006288.1	-1.7881	9.02787	-19.7266	4.34231e-47	1.12346e-45	96.4687	DOWN
CLPSL2	-1.2743	8.94759	-19.7169	4.61451e-47	1.19027e-45	96.4079	DOWN
ARHGAP5-AS1	-1.57529	11.5952	-19.6867	5.58487e-47	1.43621e-45	96.2172	DOWN
ZBTB17	-1.34716	12.1441	-19.6442	7.30133e-47	1.87196e-45	95.9493	DOWN
MRGPRF-AS1	-2.06373	5.59764	-19.6309	7.94432e-47	2.03069e-45	95.865	DOWN
MGC16275	-1.34806	9.5047	-19.6189	8.56985e-47	2.17751e-45	95.7892	DOWN
AC000061.1	-1.74047	7.53532	-19.6052	9.34155e-47	2.36653e-45	95.703	DOWN
C10orf88B	1.11671	8.39345	19.5855	1.05809e-46	2.67254e-45	95.5785	UP
TPST1	1.24195	10.6865	19.5762	1.12237e-46	2.82652e-45	95.5196	UP
AC244205.2	-1.90029	11.2835	-19.5077	1.73187e-46	4.32307e-45	95.086	DOWN
AC105460.1	3.53938	6.13137	19.4175	3.06646e-46	7.56571e-45	94.515	UP
AL390839.2	1.73658	4.79386	19.407	3.27868e-46	8.06592e-45	94.4481	UP
MIR2052HG	1.57712	6.29318	19.3984	3.46157e-46	8.46693e-45	94.3939	UP
AC138761.1	-1.39256	10.3896	-19.3912	3.62354e-46	8.83769e-45	94.3482	DOWN
AC108860.2	-2.03433	11.2353	-19.3884	3.68797e-46	8.96913e-45	94.3305	DOWN
AC010148.1	1.31657	7.09943	19.3874	3.71162e-46	9.00095e-45	94.3241	UP
STARD4-AS1	1.40631	9.84263	19.3298	5.3518e-46	1.28685e-44	93.9584	UP
AC009720.1	-1.88556	7.43034	-19.322	5.62114e-46	1.34781e-44	93.9093	DOWN
AC092969.1	2.72227	6.42248	19.3201	5.69119e-46	1.36077e-44	93.8969	UP
BX072579.1	-1.45719	8.88512	-19.317	5.80236e-46	1.38347e-44	93.8776	DOWN
RGS20	1.3582	5.90213	19.3157	5.85299e-46	1.39164e-44	93.8689	UP
AC093297.1	-1.18285	14.5342	-19.3132	5.94695e-46	1.41004e-44	93.853	DOWN
ANO5	-2.27347	7.86841	-19.291	6.84876e-46	1.61935e-44	93.7119	DOWN
TMEM64	1.11929	14.2501	19.2865	7.04767e-46	1.66177e-44	93.6833	UP
AL358334.2	1.21216	14.1662	19.2652	8.06982e-46	1.89752e-44	93.5479	UP
AL157886.1	-1.30638	8.48391	-19.2296	1.01157e-45	2.36551e-44	93.3221	DOWN
AC004241.1	-1.44244	8.70231	-19.2144	1.11475e-45	2.59256e-44	93.225	DOWN
AC011824.2	-1.06134	6.53663	-19.1593	1.58326e-45	3.67214e-44	92.8743	DOWN
SMC6	1.04868	5.15559	19.1256	1.96277e-45	4.53997e-44	92.6595	UP
AC025475.2	1.08967	14.6457	19.1163	2.08185e-45	4.80237e-44	92.6007	UP
AC096996.2	-1.00106	7.24884	-19.1079	2.19687e-45	5.054e-44	92.5469	DOWN
H2BP1	1.15324	15.608	19.098	2.34076e-45	5.3705e-44	92.4835	UP
THORLNC	-1.44378	11.0603	-19.0325	3.55445e-45	8.11139e-44	92.066	DOWN
ITIH5	-1.65126	5.71137	-19.0223	3.79302e-45	8.63267e-44	92.0011	DOWN
MSC-AS1	1.76688	10.1807	18.9966	4.47085e-45	1.01212e-43	91.8368	UP
AC126768.2	1.19738	14.8513	18.9598	5.65743e-45	1.27397e-43	91.6015	UP
LINC01714	-1.23861	7.58953	-18.9298	6.85249e-45	1.53496e-43	91.41	DOWN
LINC01497	-1.87597	5.96445	-18.9174	7.41918e-45	1.6532e-43	91.3305	DOWN
AC097382.2	-1.2247	10.6518	-18.901	8.24086e-45	1.82198e-43	91.2256	DOWN
PURPL	-3.04231	7.42188	-18.8572	1.09078e-44	2.39296e-43	90.9453	DOWN
STX17-AS1	-1.36938	10.3743	-18.8512	1.13363e-44	2.48058e-43	90.9068	DOWN
AL132712.2	1.1107	9.59969	18.8329	1.27499e-44	2.77564e-43	90.7894	UP
CHEK2P2	1.03957	9.65453	18.8277	1.31776e-44	2.86141e-43	90.7564	UP
LINC01929	2.40781	7.01504	18.8235	1.35351e-44	2.92412e-43	90.7296	UP
AC092159.1	-1.24816	10.1188	-18.798	1.5941e-44	3.43519e-43	90.5661	DOWN
AC106772.2	-1.28247	6.8818	-18.777	1.82366e-44	3.90024e-43	90.4317	DOWN
TMEM51-AS1	-1.29511	7.35851	-18.7577	2.06497e-44	4.40526e-43	90.3075	DOWN
MTHFD2P1	1.32724	7.46688	18.7297	2.47157e-44	5.25949e-43	90.1278	UP
LINC01655	1.73583	7.50182	18.6332	4.59424e-44	9.7279e-43	89.5082	UP
AC004801.4	-1.03429	6.85395	-18.5843	6.29398e-44	1.32282e-42	89.1936	DOWN
AL122008.3	-2.36517	6.33264	-18.5746	6.69524e-44	1.40369e-42	89.1318	DOWN
LINC02494	-2.098	5.01854	-18.5733	6.75321e-44	1.41237e-42	89.1232	DOWN
AC090503.1	1.5737	4.49967	18.5021	1.06855e-43	2.22385e-42	88.6646	UP
AC012558.1	-1.06196	7.49407	-18.5015	1.07216e-43	2.2259e-42	88.6612	DOWN
AL359382.2	-1.38878	5.54587	-18.4667	1.34256e-43	2.78051e-42	88.4365	DOWN
FAM218A	-1.13345	9.27984	-18.4477	1.51673e-43	3.12601e-42	88.3145	DOWN
AC009093.1	-1.62876	12.9707	-18.4326	1.67258e-43	3.43889e-42	88.2168	DOWN
AC139718.1	1.30396	6.47328	18.4023	2.03366e-43	4.14127e-42	88.0214	UP
DLGAP1-AS5	-2.48381	6.89672	-18.351	2.83313e-43	5.75552e-42	87.6901	DOWN
AC078878.2	-1.18348	11.6558	-18.3392	3.05644e-43	6.19439e-42	87.6143	DOWN
MIR4527HG	-1.4883	10.4015	-18.3179	3.50722e-43	7.09109e-42	87.4768	DOWN
AC008105.3	-1.53135	11.9348	-18.3101	3.69005e-43	7.42546e-42	87.426	DOWN
AC010186.1	1.10915	5.64307	18.2776	4.5523e-43	9.13896e-42	87.2161	UP
UPRT	-1.15241	9.774	-18.2583	5.15974e-43	1.0334e-41	87.0909	DOWN
LINC02341	1.63333	4.95972	18.2482	5.50842e-43	1.10065e-41	87.0256	UP
AC069431.1	-1.58092	4.63811	-18.2355	5.97809e-43	1.1917e-41	86.9438	DOWN
SNX18P3	-1.18808	11.3383	-18.2146	6.84498e-43	1.35815e-41	86.8085	DOWN
LINC01362	1.02671	8.17252	18.21	7.04961e-43	1.39549e-41	86.779	UP
FYB2	-1.55328	5.28257	-18.2014	7.45594e-43	1.47251e-41	86.723	DOWN
LINC02839	1.10997	4.64472	18.1806	8.53097e-43	1.68092e-41	86.5884	UP
AC022613.2	-1.06056	7.77512	-18.1759	8.79592e-43	1.72912e-41	86.5578	DOWN
LINC00028	-1.36262	8.21628	-18.1475	1.05701e-42	2.06834e-41	86.3742	DOWN
CLCA3P	-2.56962	7.12728	-18.1095	1.35274e-42	2.61693e-41	86.1277	DOWN
FENDRR	-2.0901	10.0433	-18.0959	1.47712e-42	2.85107e-41	86.0398	DOWN
BX322234.1	1.60864	12.5621	18.0909	1.52633e-42	2.93939e-41	86.007	UP
AC025244.1	1.86005	5.55816	18.0401	2.12298e-42	4.07919e-41	85.6773	UP
AFDN-DT	-1.4138	7.029	-18.0215	2.39482e-42	4.58084e-41	85.5568	DOWN
CTNNBL1	-1.11185	7.72987	-18.0143	2.50967e-42	4.78976e-41	85.51	DOWN
AC006206.2	1.97574	8.6167	18.0111	2.56191e-42	4.87852e-41	85.4894	UP
LINC01351	1.83109	6.96715	18.0049	2.66845e-42	5.07005e-41	85.4487	UP
LEF1-AS1	1.38562	7.51044	17.9931	2.87944e-42	5.45875e-41	85.3727	UP
C12orf75	1.77493	12.359	17.9319	4.28676e-42	8.10864e-41	84.975	UP
ZNF710-AS1	-1.01067	9.92696	-17.9231	4.53914e-42	8.567e-41	84.9178	DOWN
APCDD1L-DT	-1.94918	9.58055	-17.8971	5.37858e-42	1.01065e-40	84.7482	DOWN
LINC01711	1.05046	7.79338	17.8966	5.39601e-42	1.01169e-40	84.745	UP
EVA1A	1.36048	8.15066	17.8619	6.76409e-42	1.25165e-40	84.5192	UP
RNFT1-DT	-1.56433	11.7138	-17.8584	6.92085e-42	1.27788e-40	84.4963	DOWN
AL033504.1	-2.14221	7.80052	-17.8506	7.28127e-42	1.34152e-40	84.4455	DOWN
KHDC1	1.02139	6.8202	17.8406	7.76809e-42	1.42812e-40	84.3809	UP
STAG3L5P-PVRIG2P-PILRB	-1.10165	12.0091	-17.8371	7.94757e-42	1.45483e-40	84.358	DOWN
PROSER2-AS1	-1.06343	7.03778	-17.8214	8.80559e-42	1.60844e-40	84.2556	DOWN
AL161908.1	1.46889	6.20001	17.7984	1.02304e-41	1.85674e-40	84.1057	UP
LRRC37A4P	-1.12671	14.4685	-17.7628	1.28978e-41	2.33092e-40	83.8742	DOWN
AC073573.1	-1.05212	7.56176	-17.7595	1.31831e-41	2.37742e-40	83.8523	DOWN
LINC02568	-1.69248	7.52624	-17.7493	1.40927e-41	2.5361e-40	83.7856	DOWN
AC099796.2	1.07002	5.9288	17.7426	1.47177e-41	2.64298e-40	83.7423	UP
AC017048.1	-1.83019	4.77894	-17.7361	1.53519e-41	2.75107e-40	83.7001	DOWN
WASL-DT	-1.24268	10.2841	-17.707	1.85634e-41	3.30569e-40	83.5103	DOWN
LINC01305	-1.05583	10.0748	-17.6609	2.5083e-41	4.4388e-40	83.2095	DOWN
LINC01098	-1.6252	4.87893	-17.6026	3.67258e-41	6.48568e-40	82.8284	DOWN
LINC00892	-1.34034	7.72118	-17.6017	3.69418e-41	6.51033e-40	82.8226	DOWN
LINC00941	1.2982	7.70131	17.5767	4.35063e-41	7.63558e-40	82.6591	UP
AF274573.1	-1.17972	6.13192	-17.5685	4.58896e-41	8.03728e-40	82.6058	DOWN
AZIN2	1.00258	8.9584	17.5385	5.5856e-41	9.70298e-40	82.4094	UP
AC007128.2	1.97937	6.11496	17.51	6.72917e-41	1.16184e-39	82.2233	UP
CYP2F2P	-1.7214	6.84488	-17.5065	6.8859e-41	1.18649e-39	82.2003	DOWN
CCNYL6	-1.31272	10.6386	-17.5013	7.12581e-41	1.22535e-39	82.1661	DOWN
AC005550.1	-1.00783	6.60878	-17.4844	7.96018e-41	1.36332e-39	82.0554	DOWN
AL589986.2	-2.50707	8.1295	-17.4598	9.35162e-41	1.59521e-39	81.8944	DOWN
AC107029.1	1.00351	4.41268	17.4489	1.00437e-40	1.70984e-39	81.8231	UP
COL6A3	1.86174	13.682	17.4248	1.17596e-40	1.99796e-39	81.6654	UP
AC022613.3	-1.39832	7.84508	-17.4053	1.33705e-40	2.26713e-39	81.5372	DOWN
PLEKHM1P1	-1.02708	12.4119	-17.3644	1.74752e-40	2.94657e-39	81.2696	DOWN
SERPINB9P1	-1.18392	9.66702	-17.3598	1.80113e-40	3.02988e-39	81.2394	DOWN
AC089998.1	-1.15987	7.3908	-17.3515	1.90224e-40	3.19366e-39	81.1848	DOWN
AL451042.1	-1.69643	7.86067	-17.3233	2.28994e-40	3.83701e-39	80.9995	DOWN
LNCOG	1.59148	6.22253	17.2597	3.47689e-40	5.78033e-39	80.5822	UP
AL583808.1	3.27093	6.24216	17.2554	3.57623e-40	5.92996e-39	80.554	UP
SMPD4P1	1.55903	5.16287	17.2552	3.58082e-40	5.92996e-39	80.5527	UP
ITGB3BP	1.02024	7.25489	17.2486	3.73944e-40	6.18061e-39	80.5094	UP
LINC01415	1.3316	7.32878	17.2392	3.97745e-40	6.56125e-39	80.4478	UP
AC137770.1	-1.02866	4.81292	-17.1581	6.78196e-40	1.11016e-38	79.9145	DOWN
CSAG2	2.80449	9.10858	17.1573	6.81686e-40	1.11373e-38	79.9094	UP
AL121901.1	-1.40737	12.0259	-17.1541	6.96336e-40	1.13548e-38	79.8882	DOWN
NMU	-2.45639	12.0213	-17.1532	7.00251e-40	1.13751e-38	79.8825	DOWN
MELTF-AS1	1.31475	9.53078	17.139	7.68831e-40	1.24653e-38	79.7892	UP
LCAL1	1.94137	9.55488	17.0979	1.00794e-39	1.63109e-38	79.5186	UP
TRIM36	-1.20559	9.63449	-17.0617	1.27968e-39	2.05522e-38	79.2801	DOWN
AC055717.1	-1.34447	6.47492	-17.0493	1.38833e-39	2.22133e-38	79.1986	DOWN
AC009271.2	1.74301	6.55107	17.0216	1.66602e-39	2.65069e-38	79.0164	UP
KLF3-AS1	-1.13393	9.2209	-17.0052	1.85709e-39	2.94367e-38	78.908	DOWN
GPR158-AS1	-1.06429	11.3025	-16.9785	2.21407e-39	3.4965e-38	78.7323	DOWN
PPM1K-DT	-1.07277	7.29659	-16.9504	2.66527e-39	4.19349e-38	78.5469	DOWN
FTCD	-1.14926	14.1048	-16.9395	2.86447e-39	4.49031e-38	78.4749	DOWN
LINC02019	-1.2898	6.58754	-16.9309	3.03192e-39	4.73535e-38	78.4182	DOWN
AL121899.1	-1.49714	9.43854	-16.928	3.08967e-39	4.81672e-38	78.3993	DOWN
KLHDC7B	1.82076	7.63388	16.9232	3.19e-39	4.96404e-38	78.3674	UP
AC078923.1	-2.39471	7.41447	-16.9178	3.30648e-39	5.13591e-38	78.3315	DOWN
AC005162.1	-1.1094	8.86852	-16.9132	3.40782e-39	5.28367e-38	78.3014	DOWN
HECW1-IT1	1.33743	7.27938	16.9013	3.68566e-39	5.6937e-38	78.2231	UP
LINC00390	-2.13281	11.5537	-16.8657	4.66355e-39	7.17832e-38	77.9879	DOWN
AC007743.1	1.05065	11.471	16.8603	4.83217e-39	7.42445e-38	77.9524	UP
AP001922.1	-1.21883	6.07211	-16.8477	5.25146e-39	8.02522e-38	77.8693	DOWN
AL353709.1	-1.79801	5.63018	-16.8433	5.40835e-39	8.25016e-38	77.8399	DOWN
HCG21	-1.38892	4.96835	-16.8419	5.45751e-39	8.31025e-38	77.8308	DOWN
ACOT11	-1.145	11.2755	-16.7488	1.01051e-38	1.52238e-37	77.2153	DOWN
LINC02147	-1.46421	4.45358	-16.6978	1.41598e-38	2.11453e-37	76.8782	DOWN
AC073370.1	1.51015	5.35097	16.6398	2.07959e-38	3.08926e-37	76.4942	UP
AL138830.1	-1.04663	5.39065	-16.6374	2.11213e-38	3.12833e-37	76.4786	DOWN
FAM53C	1.49549	5.42157	16.6374	2.11324e-38	3.12833e-37	76.4781	UP
LINC01088	-2.00388	7.91398	-16.6199	2.3726e-38	3.50618e-37	76.3625	DOWN
CBX3P2	1.04817	8.17468	16.6168	2.42235e-38	3.56731e-37	76.3417	UP
CYP2B7P	-1.23313	9.97161	-16.5949	2.80057e-38	4.11718e-37	76.1968	DOWN
LINC02154	2.57504	5.11815	16.5927	2.84064e-38	4.16888e-37	76.1826	UP
AL031656.1	-1.0851	8.46665	-16.5892	2.90746e-38	4.25961e-37	76.1593	DOWN
DLX4	-1.23947	10.1436	-16.5886	2.91885e-38	4.26894e-37	76.1554	DOWN
AC129492.1	1.45682	7.65182	16.5793	3.10598e-38	4.53484e-37	76.0933	UP
CDK14	1.36834	10.4589	16.552	3.72228e-38	5.39763e-37	75.9125	UP
AC007128.1	2.24961	4.62465	16.5502	3.76649e-38	5.44319e-37	75.9007	UP
AC087491.1	-1.36313	9.42269	-16.5438	3.92925e-38	5.66877e-37	75.8584	DOWN
LINC00933	-1.14576	6.65276	-16.5361	4.13645e-38	5.95761e-37	75.8071	DOWN
SPTLC1	-1.04486	10.2306	-16.5231	4.51011e-38	6.48481e-37	75.7207	DOWN
PREX2	-1.17658	6.9821	-16.5139	4.79333e-38	6.88041e-37	75.6598	DOWN
SLCO4A1-AS1	-2.02965	7.80656	-16.5006	5.23563e-38	7.49003e-37	75.5716	DOWN
AC025176.1	1.01506	5.48997	16.4964	5.38382e-38	7.68911e-37	75.5438	UP
AC074131.1	-1.30504	4.01029	-16.4868	5.73638e-38	8.16522e-37	75.4804	DOWN
AL449106.1	-1.00019	7.81433	-16.4806	5.97918e-38	8.45428e-37	75.439	DOWN
C8orf34-AS1	-1.43119	5.88025	-16.4599	6.85773e-38	9.68043e-37	75.302	DOWN
DSG1-AS1	-2.21828	10.711	-16.4336	8.1688e-38	1.14552e-36	75.1272	DOWN
P4HA2-AS1	1.0803	12.613	16.4329	8.20473e-38	1.14866e-36	75.1228	UP
AC017015.2	1.03634	5.00585	16.4203	8.92319e-38	1.24515e-36	75.0389	UP
AC005920.1	-1.3052	9.63288	-16.4168	9.13241e-38	1.27226e-36	75.0158	DOWN
AL356417.2	1.17634	5.56537	16.4124	9.40713e-38	1.30839e-36	74.9862	UP
LRRC8C	1.08072	10.9997	16.4078	9.69866e-38	1.34674e-36	74.9557	UP
AC034223.2	2.32837	7.16074	16.4059	9.81831e-38	1.36113e-36	74.9434	UP
MCPH1-AS1	-1.43696	13.3911	-16.4026	1.00354e-37	1.38896e-36	74.9216	DOWN
AC009264.1	1.13974	7.44643	16.3235	1.69904e-37	2.33262e-36	74.3955	UP
HOXA11-AS	1.85647	5.61732	16.3006	1.97771e-37	2.70648e-36	74.2438	UP
DOCK9-DT	-1.42757	9.77927	-16.2911	2.10743e-37	2.87936e-36	74.1803	DOWN
BMS1P17	-1.11943	11.588	-16.2906	2.11412e-37	2.88388e-36	74.1772	DOWN
LINC00844	-1.25319	4.22716	-16.2618	2.56037e-37	3.47589e-36	73.9858	DOWN
GLI2	1.60298	9.79231	16.2563	2.6573e-37	3.60174e-36	73.9487	UP
LINC02609	1.42986	8.83949	16.2469	2.8279e-37	3.81475e-36	73.8865	UP
AL359382.1	-1.15675	4.60814	-16.2122	3.56301e-37	4.77612e-36	73.6557	DOWN
FCER1G	1.20572	12.4745	16.204	3.76466e-37	5.03058e-36	73.6007	UP
AC008080.4	-1.55099	7.09964	-16.1718	4.66605e-37	6.18652e-36	73.3862	DOWN
AL121872.1	-2.49854	6.81652	-16.1669	4.82092e-37	6.38191e-36	73.3536	DOWN
AC078788.1	1.07519	7.8897	16.1614	4.99821e-37	6.60633e-36	73.3175	UP
BBOX1-AS1	2.02685	10.1926	16.1564	5.16964e-37	6.81281e-36	73.2838	UP
AC007009.1	-1.62539	8.17542	-16.1385	5.82206e-37	7.65956e-36	73.1651	DOWN
AC136944.2	-1.21775	12.4163	-16.1205	6.56517e-37	8.59735e-36	73.0451	DOWN
AC011365.2	-1.25482	12.3012	-16.1066	7.20213e-37	9.41698e-36	72.9526	DOWN
TMEM178A	-1.4651	8.15267	-16.099	7.57934e-37	9.87984e-36	72.9016	DOWN
FAR2P4	-1.06705	11.4057	-16.0972	7.67048e-37	9.98336e-36	72.8896	DOWN
LINC02580	-1.51054	8.32666	-16.0895	8.07381e-37	1.04923e-35	72.8384	DOWN
CXCL1	1.97267	12.1064	16.083	8.43409e-37	1.09271e-35	72.7948	UP
ZNF300P1	-1.1302	8.09956	-16.0756	8.86175e-37	1.14637e-35	72.7454	DOWN
AC108174.1	1.96834	5.98918	16.0728	9.02871e-37	1.1662e-35	72.7268	UP
LERFS	-1.01097	9.23636	-16.0655	9.47738e-37	1.22229e-35	72.6783	DOWN
LINC00273	-1.04189	11.3119	-16.0614	9.73861e-37	1.25409e-35	72.6512	DOWN
SMG1P3	1.13726	14.1991	16.0385	1.13486e-36	1.457e-35	72.4983	UP
PSORS1C1	2.78523	9.32686	16.0204	1.28026e-36	1.63627e-35	72.3779	UP
AC112236.1	-2.18098	9.52954	-16.0175	1.30547e-36	1.66599e-35	72.3584	DOWN
CASC20	1.32757	5.69746	15.9913	1.5549e-36	1.97542e-35	72.1837	UP
LINC01429	1.59047	4.23486	15.9879	1.59147e-36	2.01887e-35	72.1605	UP
AL157702.2	1.02913	5.72691	15.9814	1.6619e-36	2.10508e-35	72.1172	UP
AL035634.1	-1.14001	5.00034	-15.9038	2.79078e-36	3.49341e-35	71.5994	DOWN
AL160408.3	-1.28431	6.86528	-15.8633	3.65932e-36	4.56718e-35	71.3287	DOWN
SLC44A3	-1.07771	8.81046	-15.8249	4.72948e-36	5.86841e-35	71.0725	DOWN
LINC02024	-1.25616	5.35928	-15.8112	5.18434e-36	6.41412e-35	70.9807	DOWN
AC027117.1	-1.65634	6.06225	-15.803	5.47578e-36	6.75504e-35	70.9261	DOWN
AL513318.2	1.46281	9.32163	15.7805	6.36678e-36	7.83151e-35	70.7755	UP
MPRIP	-1.4038	9.75151	-15.7712	6.77796e-36	8.3013e-35	70.713	DOWN
ADA	1.26043	11.8975	15.7596	7.32203e-36	8.95476e-35	70.6359	UP
PLAC8	-2.25121	9.28325	-15.7541	7.59712e-36	9.27786e-35	70.599	DOWN
CYP4F62P	1.28421	7.97348	15.716	9.80704e-36	1.18914e-34	70.344	UP
AC021683.2	-1.81942	11.7207	-15.6831	1.22236e-35	1.47167e-34	70.1239	DOWN
LINC01569	1.00937	6.41343	15.6611	1.41641e-35	1.69809e-34	69.9768	UP
XKR9	1.21821	5.38991	15.5779	2.4739e-35	2.92877e-34	69.4197	UP
MSR1	2.1194	5.11384	15.514	3.79819e-35	4.4655e-34	68.9915	UP
MYEOV	-1.37689	12.1549	-15.4906	4.44409e-35	5.20332e-34	68.8346	DOWN
AC129507.1	-1.71488	7.39591	-15.4826	4.69125e-35	5.48516e-34	68.7805	DOWN
HAR1A	-1.07132	10.3941	-15.4789	4.80719e-35	5.613e-34	68.7562	DOWN
CAPS2	-1.27534	7.50722	-15.4618	5.394e-35	6.28095e-34	68.6411	DOWN
POLE2	1.00882	9.46572	15.4332	6.53606e-35	7.6004e-34	68.4493	UP
PELATON	1.23049	9.62273	15.4286	6.73926e-35	7.826e-34	68.4187	UP
SKINT1L	-1.24982	6.95364	-15.4264	6.84073e-35	7.93301e-34	68.4038	DOWN
TMEM79	-1.66834	13.1418	-15.406	7.84458e-35	9.06011e-34	68.267	DOWN
AP006748.1	-1.0308	5.85828	-15.3832	9.14401e-35	1.05323e-33	68.1139	DOWN
SLC12A5-AS1	-2.10019	10.2219	-15.3753	9.64541e-35	1.10799e-33	68.0606	DOWN
LNCAROD	2.04759	7.38851	15.3455	1.17835e-34	1.34324e-33	67.8606	UP
HOXB-AS2	-1.32152	7.45808	-15.3454	1.17881e-34	1.34324e-33	67.8602	DOWN
LINC00460	1.93788	8.85729	15.3332	1.27983e-34	1.45059e-33	67.7781	UP
CCDC144NL-AS1	2.06563	9.05613	15.3277	1.32798e-34	1.50116e-33	67.7412	UP
LINC01680	1.02558	4.46045	15.3169	1.42732e-34	1.61132e-33	67.6692	UP
AC069277.1	2.3733	6.91082	15.2913	1.69636e-34	1.90997e-33	67.4967	UP
LINC01996	-1.42642	4.77535	-15.2353	2.47132e-34	2.76061e-33	67.1209	DOWN
AL133346.1	-1.09126	6.14363	-15.2315	2.5356e-34	2.8287e-33	67.0953	DOWN
AC008269.1	-1.07693	6.50068	-15.2262	2.62704e-34	2.92689e-33	67.0599	DOWN
AC007279.1	1.95346	5.68488	15.2011	3.11064e-34	3.45212e-33	66.8911	UP
VWA8-AS1	1.87391	4.98443	15.1899	3.35569e-34	3.70957e-33	66.8154	UP
AC016134.1	1.10547	5.30181	15.1878	3.40369e-34	3.75774e-33	66.8012	UP
AC069360.1	1.1854	6.92364	15.1875	3.41063e-34	3.76053e-33	66.7992	UP
AL355990.1	-1.2973	7.28368	-15.1483	4.44023e-34	4.87681e-33	66.5357	DOWN
FOXRED1	-1.36715	12.5241	-15.1383	4.74891e-34	5.20241e-33	66.4686	DOWN
DYRK3-AS1	1.16786	5.14772	15.1293	5.04398e-34	5.51147e-33	66.4084	UP
AC097468.1	-1.4281	4.57873	-15.0896	6.59275e-34	7.18534e-33	66.1409	DOWN
PRR4	-2.95066	11.2373	-15.0696	7.54251e-34	8.20995e-33	66.0065	DOWN
BX276092.2	1.53403	9.38367	15.0606	8.0157e-34	8.69383e-33	65.9458	UP
BPIFB1	-3.67876	6.26693	-15.059	8.09959e-34	8.77146e-33	65.9354	DOWN
HOXA-AS2	-1.08043	9.86688	-15.0555	8.29511e-34	8.97179e-33	65.9115	DOWN
AC018814.1	1.01697	7.34159	15.0177	1.06975e-33	1.14971e-32	65.6575	UP
AC092168.1	-1.20522	10.7086	-14.9864	1.32148e-33	1.41312e-32	65.4465	DOWN
NRAD1	-1.66408	7.03696	-14.9715	1.46109e-33	1.55654e-32	65.3462	DOWN
FAM245A	1.06961	5.33277	14.9681	1.49497e-33	1.59065e-32	65.3233	UP
PPM1K	-1.05621	6.50697	-14.8874	2.57585e-33	2.72707e-32	64.78	DOWN
LINC00492	-1.84995	5.14917	-14.8804	2.70023e-33	2.8552e-32	64.7329	DOWN
NFIA-AS1	-1.11429	5.5337	-14.8642	3.01232e-33	3.16553e-32	64.6237	DOWN
AL451140.1	-1.05106	5.74746	-14.8522	3.26666e-33	3.42437e-32	64.5427	DOWN
AC104809.1	-1.41503	9.69843	-14.8226	3.98994e-33	4.15188e-32	64.343	DOWN
LINC02668	-1.48557	8.44244	-14.8164	4.15926e-33	4.32279e-32	64.3015	DOWN
AL138760.1	-1.425	7.49763	-14.7696	5.70557e-33	5.87253e-32	63.9858	DOWN
AL358852.1	-1.12053	6.69402	-14.7631	5.9601e-33	6.11233e-32	63.9423	DOWN
AC046143.1	1.25358	8.27139	14.7467	6.65784e-33	6.81149e-32	63.8317	UP
CDA	-2.03148	13.4901	-14.7465	6.66687e-33	6.81253e-32	63.8304	DOWN
RMST	-1.3302	6.81218	-14.7086	8.61068e-33	8.75676e-32	63.5749	DOWN
LINC02153	-1.31495	4.91642	-14.6344	1.42219e-32	1.43944e-31	63.0738	DOWN
LINC02354	-1.70758	12.541	-14.6334	1.43147e-32	1.44711e-31	63.0673	DOWN
DHRS11	-1.08714	8.08327	-14.6319	1.44585e-32	1.45991e-31	63.0574	DOWN
LINC00567	-1.21358	6.56397	-14.5776	2.08764e-32	2.0808e-31	62.6906	DOWN
LINC01749	-1.59856	9.37865	-14.5772	2.09299e-32	2.08368e-31	62.688	DOWN
SLC6A10P	1.15416	12.9642	14.5696	2.20272e-32	2.18526e-31	62.637	UP
AC093904.2	-1.20174	8.54847	-14.568	2.22704e-32	2.20682e-31	62.626	DOWN
EGOT	-1.2624	8.36276	-14.561	2.33495e-32	2.31106e-31	62.5788	DOWN
CHIT1	1.76988	7.02224	14.5554	2.42532e-32	2.39494e-31	62.5409	UP
C1QTNF7-AS1	-1.53029	6.17174	-14.5189	3.10438e-32	3.0373e-31	62.2944	DOWN
USP9Y	-1.25646	10.8478	-14.5186	3.10997e-32	3.03927e-31	62.2926	DOWN
LINC01010	1.65466	5.51329	14.5181	3.12026e-32	3.04583e-31	62.2893	UP
CCDC33	1.41726	6.63454	14.4671	4.40544e-32	4.27097e-31	61.9449	UP
TTTY10	-1.22978	5.44769	-14.4574	4.70375e-32	4.55498e-31	61.8795	DOWN
AC115837.2	1.00761	5.99154	14.4405	5.27507e-32	5.07935e-31	61.765	UP
AC008154.1	-1.64654	10.3401	-14.4374	5.38631e-32	5.17475e-31	61.7442	DOWN
LINC02608	-1.71953	8.3658	-14.4052	6.69963e-32	6.41476e-31	61.5264	DOWN
AC003991.1	-1.94165	10.4932	-14.3976	7.05222e-32	6.74477e-31	61.4752	DOWN
AC005332.7	-1.02481	7.01217	-14.3943	7.21142e-32	6.88929e-31	61.4529	DOWN
LINC02516	-1.19191	5.93188	-14.3604	9.07313e-32	8.63876e-31	61.2236	DOWN
AL732372.1	-1.0383	11.5419	-14.3432	1.01925e-31	9.63987e-31	61.1074	DOWN
TAS2R14	-1.1264	11.9577	-14.3086	1.28776e-31	1.21389e-30	60.874	DOWN
AL117382.3	-1.1269	6.68716	-14.2992	1.37272e-31	1.28827e-30	60.8102	DOWN
AL365271.1	-1.01565	4.58255	-14.2935	1.42668e-31	1.33596e-30	60.7717	DOWN
PLA2G5	-1.01479	8.75348	-14.2781	1.58335e-31	1.47779e-30	60.6677	DOWN
LINC00904	-1.06488	4.90181	-14.2773	1.59222e-31	1.48444e-30	60.6621	DOWN
AC009088.3	-1.37701	13.7737	-14.2401	2.04828e-31	1.90338e-30	60.4107	DOWN
LINC00511	1.02906	11.0588	14.2385	2.06959e-31	1.92109e-30	60.4003	UP
LINC01981	1.085	5.56742	14.1977	2.73e-31	2.52585e-30	60.1238	UP
AC108075.1	-1.46516	4.58219	-14.1792	3.09355e-31	2.84982e-30	59.999	DOWN
AL390294.1	1.04039	4.5159	14.1671	3.35723e-31	3.08938e-30	59.9174	UP
AL031291.1	-1.62139	5.71787	-14.1518	3.72442e-31	3.42357e-30	59.8138	DOWN
LINC02450	1.36572	6.56315	14.1318	4.2644e-31	3.89888e-30	59.6786	UP
LNC-LBCS	-1.51832	5.95468	-14.1116	4.88945e-31	4.456e-30	59.5421	DOWN
AC116407.1	-1.46876	5.36204	-14.0936	5.52352e-31	5.0231e-30	59.4203	DOWN
AC034223.1	1.66836	4.95194	14.0695	6.5064e-31	5.90431e-30	59.2569	UP
MBNL1-AS1	-1.03959	7.99553	-14.0373	8.08839e-31	7.26249e-30	59.0396	DOWN
PARAL1	1.36088	4.72701	14.0295	8.52784e-31	7.649e-30	58.9868	UP
AC245187.2	-1.28555	10.703	-14.0061	9.99608e-31	8.93767e-30	58.8282	DOWN
LINC00700	-1.94823	7.38848	-13.9913	1.10499e-30	9.84885e-30	58.7282	DOWN
AL358613.3	2.82713	6.21704	13.9833	1.16644e-30	1.03748e-29	58.6741	UP
PLS3-AS1	1.47921	5.82763	13.9626	1.34235e-30	1.18898e-29	58.5339	UP
SPATA13	1.47021	6.66578	13.9301	1.67274e-30	1.47548e-29	58.3143	UP
LINC00408	1.26185	6.72225	13.9014	2.03271e-30	1.7856e-29	58.1197	UP
AC009951.6	-1.38919	5.67178	-13.9004	2.04668e-30	1.79602e-29	58.1129	DOWN
TPT1P8	-1.00799	6.99281	-13.8605	2.68224e-30	2.34166e-29	57.843	DOWN
LYRM1	-1.50916	10.9069	-13.8525	2.83133e-30	2.46424e-29	57.789	DOWN
LINC01214	-1.90991	8.06117	-13.8288	3.32537e-30	2.88832e-29	57.6285	DOWN
MBL1P	-1.10606	10.5482	-13.8249	3.4146e-30	2.9628e-29	57.602	DOWN
CTBP1-AS	-1.11053	12.3042	-13.7942	4.20588e-30	3.64196e-29	57.394	DOWN
MIR600HG	-1.04389	9.63994	-13.7927	4.24676e-30	3.67362e-29	57.3843	DOWN
AC006305.1	1.25694	5.28466	13.7813	4.59094e-30	3.96732e-29	57.3066	UP
BVES-AS1	-1.89686	8.00878	-13.7613	5.25636e-30	4.52856e-29	57.1715	DOWN
AL159996.1	-1.20259	11.912	-13.7452	5.86092e-30	5.02905e-29	57.0628	DOWN
AC128709.2	1.13279	7.34797	13.7342	6.31771e-30	5.41554e-29	56.9879	UP
AC016065.1	1.00621	7.26648	13.7187	7.01507e-30	6.00124e-29	56.8834	UP
CYP4F30P	1.1579	7.87092	13.7091	7.48928e-30	6.40048e-29	56.8181	UP
LINC01116	1.52898	9.34905	13.685	8.82136e-30	7.50874e-29	56.6547	UP
ZNF667-AS1	-1.20663	10.7096	-13.6681	9.88935e-30	8.39264e-29	56.5407	DOWN
KCNQ5	1.44024	8.84049	13.6562	1.07231e-29	9.08212e-29	56.4599	UP
AC113355.1	1.02523	5.34305	13.6206	1.36497e-29	1.15036e-28	56.2191	UP
KC6	2.16298	7.31367	13.6032	1.53661e-29	1.28863e-28	56.1009	UP
AC079804.3	-1.28899	12.7996	-13.5917	1.66106e-29	1.38889e-28	56.0232	DOWN
MEIS1-AS3	-1.09551	6.32087	-13.5794	1.80542e-29	1.50075e-28	55.94	DOWN
LINC01659	-2.11228	9.22136	-13.5716	1.90363e-29	1.58085e-28	55.8871	DOWN
HCG27	-1.61249	9.72493	-13.5665	1.97029e-29	1.63302e-28	55.8528	DOWN
PPP1R1C	1.15936	9.15083	13.5648	1.99283e-29	1.65009e-28	55.8414	UP
LINC02582	2.28868	6.40234	13.5556	2.12172e-29	1.75511e-28	55.7789	UP
LINC01579	-1.00359	5.01823	-13.5456	2.26998e-29	1.87411e-28	55.7115	DOWN
LINC01706	-1.21485	4.67047	-13.5381	2.39e-29	1.96558e-28	55.6601	DOWN
LINC02457	1.03788	6.2736	13.5358	2.42667e-29	1.99189e-28	55.6449	UP
AC023794.1	-1.03051	5.56758	-13.4674	3.85938e-29	3.14364e-28	55.1818	DOWN
LINC02310	-1.72357	7.57166	-13.4657	3.905e-29	3.17776e-28	55.1701	DOWN
LINC01800	-2.21645	13.2354	-13.455	4.19782e-29	3.40628e-28	55.098	DOWN
AC022915.1	-1.46813	9.23641	-13.3689	7.5317e-29	6.00842e-28	54.5147	DOWN
LINC01914	1.4482	5.01182	13.3625	7.86765e-29	6.27054e-28	54.4711	UP
AC099066.2	1.23268	4.47337	13.3139	1.09383e-28	8.66109e-28	54.1423	UP
AC006504.2	1.11759	5.74173	13.3012	1.19185e-28	9.39351e-28	54.0567	UP
GS1-594A7.3	-1.65124	5.09837	-13.285	1.33106e-28	1.0452e-27	53.9465	DOWN
AC099552.1	-1.60282	7.60232	-13.2436	1.76276e-28	1.37279e-27	53.6662	DOWN
AL845331.2	-1.019	8.59102	-13.2416	1.78674e-28	1.3902e-27	53.6527	DOWN
MAGEA4-AS1	1.49311	6.74117	13.223	2.02616e-28	1.5736e-27	53.5272	UP
TXLNGY	-1.24531	10.3111	-13.1691	2.922e-28	2.2529e-27	53.162	DOWN
AL451069.3	-1.29775	8.01356	-13.1486	3.35832e-28	2.57997e-27	53.0231	DOWN
SH3PXD2A-AS1	-1.56578	11.7506	-13.1106	4.34641e-28	3.31214e-27	52.7658	DOWN
HMSD	-1.18816	11.1562	-13.1045	4.52961e-28	3.44866e-27	52.7246	DOWN
AC010327.4	1.5878	4.70686	13.1029	4.57865e-28	3.47977e-27	52.7139	UP
AC112487.1	-1.21322	5.83263	-13.0596	6.14167e-28	4.63046e-27	52.4209	DOWN
SLC37A1	-1.07096	5.34335	-13.0585	6.18617e-28	4.65989e-27	52.4137	DOWN
NR2F2-AS1	-1.00629	8.51417	-13.039	7.06473e-28	5.28892e-27	52.2812	DOWN
LINC01096	1.26576	6.80225	13.0337	7.31899e-28	5.46965e-27	52.2459	UP
AC106791.1	-1.11348	8.52917	-13.0278	7.61986e-28	5.68451e-27	52.2057	DOWN
MIR1915HG	1.11767	8.71127	12.9959	9.46091e-28	7.01492e-27	51.9898	UP
TMEM44-AS1	1.00399	8.53111	12.9702	1.12595e-27	8.31865e-27	51.8162	UP
FRMPD2	-2.15399	9.45888	-12.9535	1.26134e-27	9.26361e-27	51.7029	DOWN
LINC02028	-1.23454	8.42384	-12.9098	1.69669e-27	1.24181e-26	51.4072	DOWN
LINC00528	-1.41414	8.42409	-12.8999	1.81439e-27	1.32681e-26	51.3403	DOWN
AC064875.1	-1.07318	7.63742	-12.8905	1.93375e-27	1.41288e-26	51.2767	DOWN
ACRBP	-1.3344	11.3662	-12.8476	2.58636e-27	1.88163e-26	50.9866	DOWN
AC024940.1	1.26217	10.9801	12.8204	3.11111e-27	2.25568e-26	50.8024	UP
LINC01238	-1.11352	10.0727	-12.8125	3.28176e-27	2.37537e-26	50.7491	DOWN
LINC02128	1.3633	5.22183	12.7728	4.29396e-27	3.09485e-26	50.481	UP
AC079949.1	1.11566	7.15693	12.7308	5.7095e-27	4.1012e-26	50.1968	UP
AC112721.1	1.25987	4.76853	12.7242	5.96877e-27	4.27302e-26	50.1525	UP
AC131254.1	1.05616	5.05572	12.7235	5.99918e-27	4.29118e-26	50.1474	UP
LINC00106	-1.13266	10.9792	-12.7179	6.23161e-27	4.44996e-26	50.1095	DOWN
LINC01694	1.57847	6.07182	12.7078	6.67335e-27	4.75344e-26	50.0412	UP
LINC02865	-1.70005	8.13422	-12.6898	7.53962e-27	5.34583e-26	49.9195	DOWN
AC090587.1	-1.03036	7.36862	-12.6458	1.01585e-26	7.15802e-26	49.6222	DOWN
MIR3976HG	1.10343	4.77219	12.6318	1.11657e-26	7.85471e-26	49.5279	UP
IFI44L	1.80057	10.2617	12.6116	1.2806e-26	8.97156e-26	49.3912	UP
CFAP99	-1.0329	4.35335	-12.5972	1.41147e-26	9.88027e-26	49.2941	DOWN
CYSLTR1	-1.09415	4.9358	-12.5805	1.58123e-26	1.10323e-25	49.1809	DOWN
AC112220.2	-1.06243	10.4211	-12.5761	1.62893e-26	1.13465e-25	49.1512	DOWN
ERC2	1.15273	6.83618	12.5698	1.69954e-26	1.18287e-25	49.1089	UP
PIFO	-1.06334	7.13142	-12.5639	1.76958e-26	1.22961e-25	49.0686	DOWN
TCAM1P	1.53585	5.84273	12.555	1.87868e-26	1.30435e-25	49.009	UP
LINC01781	-1.66579	6.44284	-12.5279	2.25681e-26	1.55672e-25	48.8261	DOWN
ZNF91	-1.09905	11.1298	-12.5175	2.42284e-26	1.6672e-25	48.7553	DOWN
AC005699.1	-1.22834	4.34667	-12.5152	2.46016e-26	1.69151e-25	48.7401	DOWN
HYDIN2	-1.06303	7.59027	-12.4638	3.48426e-26	2.37644e-25	48.393	DOWN
LINC01235	1.59223	6.43924	12.4602	3.57043e-26	2.43327e-25	48.3687	UP
MYLK-AS1	-1.32096	14.1508	-12.4597	3.58118e-26	2.43864e-25	48.3657	DOWN
AC093159.1	-1.25261	7.13725	-12.4365	4.19284e-26	2.84605e-25	48.2084	DOWN
ZDHHC11B	-1.16387	12.4827	-12.4221	4.621e-26	3.12671e-25	48.1115	DOWN
TFAP2A-AS2	1.02555	8.38924	12.4076	5.0981e-26	3.44405e-25	48.0135	UP
LEMD1	1.55029	8.8185	12.3378	8.17563e-26	5.47529e-25	47.5426	UP
PSLNR	1.58257	6.78	12.3037	1.02954e-25	6.86792e-25	47.3127	UP
AC021192.1	1.07385	4.94118	12.2977	1.07181e-25	7.1387e-25	47.2726	UP
AC046129.1	1.82881	7.25506	12.26	1.38314e-25	9.17634e-25	47.0184	UP
LINC02830	1.49303	5.58486	12.1913	2.20054e-25	1.43974e-24	46.5554	UP
LINC01215	-1.53533	6.14756	-12.1703	2.53678e-25	1.65337e-24	46.4137	DOWN
AC006296.2	-1.72531	10.8513	-12.1631	2.66308e-25	1.73304e-24	46.3652	DOWN
LINC00402	-1.26283	5.23007	-12.1575	2.76653e-25	1.79624e-24	46.3273	DOWN
AC104211.1	-1.10991	4.23708	-12.1528	2.85536e-25	1.8525e-24	46.2957	DOWN
AC104041.1	1.23088	6.22133	12.1468	2.97348e-25	1.92766e-24	46.2553	UP
LINC02466	1.89842	4.84528	12.1446	3.01834e-25	1.95526e-24	46.2404	UP
IMPA2	-1.18664	12.3408	-12.109	3.8386e-25	2.47344e-24	46.0008	DOWN
INMT	-1.19901	10.6178	-12.1075	3.87713e-25	2.49638e-24	45.9908	DOWN
TTTY3B	-1.08356	6.66119	-12.0211	6.94574e-25	4.4121e-24	45.4096	DOWN
HAS2-AS1	1.30854	8.32085	11.9305	1.28042e-24	8.03755e-24	44.8	UP
AK5	-1.57379	5.37639	-11.8752	1.85809e-24	1.1553e-23	44.4289	DOWN
ZDHHC11	-1.20413	12.2545	-11.844	2.2941e-24	1.41483e-23	44.2188	DOWN
LINC00707	2.02997	7.07877	11.8404	2.35007e-24	1.44745e-23	44.1948	UP
AC019117.1	1.14045	7.24566	11.7988	3.11088e-24	1.90777e-23	43.9153	UP
LINC00626	1.32829	6.50537	11.7901	3.29859e-24	2.01707e-23	43.8569	UP
AC093599.2	-1.09207	8.33797	-11.729	4.97687e-24	3.00022e-23	43.447	DOWN
PCDH11X	-1.0692	5.70639	-11.6963	6.19997e-24	3.72173e-23	43.2281	DOWN
AC006372.1	1.1602	5.86775	11.6793	6.95344e-24	4.15061e-23	43.1138	UP
ACTN1-AS1	1.09587	6.13276	11.6453	8.73616e-24	5.18927e-23	42.8864	UP
MAGI2-AS3	-1.02723	10.5906	-11.638	9.17432e-24	5.44194e-23	42.8376	DOWN
LINC01326	1.19821	5.31483	11.6357	9.31817e-24	5.51573e-23	42.8221	UP
LINC02159	1.04053	8.22856	11.6234	1.01209e-23	5.97427e-23	42.7398	UP
U73166.1	-1.10546	11.9105	-11.5928	1.24318e-23	7.26781e-23	42.5349	DOWN
AL078590.1	1.06518	4.66009	11.5831	1.32764e-23	7.75097e-23	42.4694	UP
AL034397.2	-1.51413	5.77937	-11.5771	1.38162e-23	8.05505e-23	42.4297	DOWN
DCLK1	-1.33037	9.20636	-11.5498	1.66023e-23	9.58742e-23	42.2466	DOWN
SOX21-AS1	-1.39219	10.9045	-11.5474	1.68754e-23	9.73854e-23	42.2304	DOWN
AP002852.1	1.25042	5.27212	11.5147	2.10127e-23	1.20851e-22	42.0119	UP
C10orf55	1.07916	8.3792	11.4941	2.41349e-23	1.38434e-22	41.8739	UP
NMRAL2P	1.73057	11.2255	11.4888	2.49995e-23	1.43297e-22	41.8389	UP
AL353693.1	1.75584	5.42263	11.4881	2.51184e-23	1.43882e-22	41.8341	UP
MIR100HG	-1.0806	11.4787	-11.4778	2.69241e-23	1.54121e-22	41.765	DOWN
AC073114.1	1.00322	5.79728	11.4578	3.07888e-23	1.75771e-22	41.6314	UP
LINC00911	1.67695	4.88869	11.4177	4.02783e-23	2.2811e-22	41.3637	UP
AC026341.3	1.10362	4.11092	11.3869	4.9508e-23	2.79822e-22	41.1582	UP
DEPDC1-AS1	1.0862	4.65755	11.3844	5.03624e-23	2.84085e-22	41.1412	UP
AC021613.3	-1.37028	9.94213	-11.3429	6.6506e-23	3.73909e-22	40.8642	DOWN
AC008268.1	1.5472	5.49338	11.327	7.39595e-23	4.14446e-22	40.7584	UP
LINC01419	1.5935	5.36967	11.2935	9.25637e-23	5.16657e-22	40.5349	UP
LINC00944	1.37818	9.235	11.2894	9.51789e-23	5.30906e-22	40.5072	UP
LINC00520	1.75879	7.75924	11.2848	9.81445e-23	5.4709e-22	40.4766	UP
AC005546.1	-1.38981	9.84746	-11.2184	1.53008e-22	8.47365e-22	40.0344	DOWN
ZNF295-AS1	1.10177	4.77715	11.2168	1.54619e-22	8.55178e-22	40.0239	UP
AL354824.2	1.10009	5.31447	11.1965	1.77076e-22	9.76843e-22	39.8889	UP
AC097532.1	1.28573	7.05971	11.1959	1.7782e-22	9.80315e-22	39.8847	UP
HOXA-AS3	1.09585	12.1498	11.1589	2.27777e-22	1.24925e-21	39.6381	UP
PPARGC1A	-1.43863	9.17607	-11.1291	2.77806e-22	1.5168e-21	39.4404	DOWN
LINC02006	-1.33238	8.66394	-11.087	3.67936e-22	1.98849e-21	39.1606	DOWN
INSYN1-AS1	-1.24905	5.03703	-11.058	4.46706e-22	2.40504e-21	38.9674	DOWN
AC012494.2	1.1153	6.27461	11.0215	5.69719e-22	3.05381e-21	38.7252	UP
EPHA1-AS1	-1.05561	8.07025	-11.0087	6.20503e-22	3.31477e-21	38.6402	DOWN
LINC02253	1.12529	7.76191	11.0024	6.46771e-22	3.44513e-21	38.5989	UP
AP001636.3	-1.0232	5.53118	-10.9561	8.80504e-22	4.6523e-21	38.2918	DOWN
NRCAM	1.64363	7.19928	10.9353	1.01175e-21	5.32263e-21	38.1535	UP
AC011444.1	-1.2043	6.5147	-10.8799	1.46245e-21	7.63236e-21	37.7867	DOWN
LINC01186	-1.3307	7.49984	-10.8591	1.67861e-21	8.72837e-21	37.6495	DOWN
RBM11	-1.56042	6.58575	-10.8058	2.39283e-21	1.23441e-20	37.2966	DOWN
AC004233.2	-1.21641	5.50045	-10.7804	2.83238e-21	1.45499e-20	37.1287	DOWN
SNHG14	-1.04476	13.1915	-10.6998	4.83133e-21	2.44206e-20	36.5972	DOWN
BLK	-1.08375	5.12911	-10.6974	4.91133e-21	2.48102e-20	36.5809	DOWN
LINC00472	-1.48184	10.3445	-10.669	5.92691e-21	2.97639e-20	36.3938	DOWN
AC092112.1	1.09039	8.45921	10.5313	1.47348e-20	7.20819e-20	35.4876	UP
LINC01905	1.35729	7.16763	10.4872	1.97127e-20	9.57732e-20	35.198	UP
AL353742.1	-1.18226	7.30637	-10.4585	2.38195e-20	1.15396e-19	35.0097	DOWN
LINC00392	1.29117	8.50843	10.4162	3.14736e-20	1.51358e-19	34.7325	UP
TTLL7	-1.07363	9.83761	-10.3397	5.20727e-20	2.47207e-19	34.2317	DOWN
GRAMD1C	-1.13183	9.28102	-10.3012	6.70896e-20	3.16205e-19	33.9797	DOWN
AL009176.1	1.10877	6.55507	10.2922	7.11583e-20	3.34271e-19	33.9211	UP
AC005537.1	1.08844	8.08865	10.2877	7.32818e-20	3.43678e-19	33.8919	UP
AC010789.2	1.10839	5.83371	10.2711	8.17481e-20	3.8191e-19	33.7831	UP
AC096759.2	1.42507	5.3443	10.2326	1.05185e-19	4.87391e-19	33.5324	UP
AC145141.1	1.04244	5.2483	10.203	1.27717e-19	5.88274e-19	33.3394	UP
SLC22A20P	1.09785	8.28015	10.2001	1.30163e-19	5.98893e-19	33.3205	UP
FOXP4-AS1	1.02629	5.26	10.198	1.32018e-19	6.06443e-19	33.3064	UP
AC019080.1	-1.01417	9.09415	-10.1425	1.89874e-19	8.65209e-19	32.9451	DOWN
ILDR2	-1.01928	5.59776	-10.137	1.96798e-19	8.94843e-19	32.9094	DOWN
IRX4-AS1	1.19132	8.72902	10.0909	2.66103e-19	1.20291e-18	32.6094	UP
AC244453.2	-1.01991	8.447	-10.0725	2.99965e-19	1.35095e-18	32.4904	DOWN
LINC00942	1.06052	9.06154	9.96763	5.94603e-19	2.63745e-18	31.8101	UP
AF130359.1	1.26507	4.32133	9.92873	7.65926e-19	3.37626e-18	31.5584	UP
IGFL2	1.8458	8.53504	9.91093	8.59961e-19	3.78294e-18	31.4433	UP
AP003390.1	1.02361	6.75844	9.89538	9.51413e-19	4.16158e-18	31.3429	UP
LINC00973	1.00944	4.14631	9.88936	9.89363e-19	4.3187e-18	31.304	UP
LINC00871	1.15623	4.85943	9.86512	1.15814e-18	5.03218e-18	31.1475	UP
AL357054.4	-1.16795	7.4519	-9.81947	1.55746e-18	6.6989e-18	30.853	DOWN
MT1JP	-1.04968	11.0352	-9.78646	1.92909e-18	8.26806e-18	30.6404	DOWN
AC055758.2	-1.25847	5.21178	-9.77156	2.12465e-18	9.05611e-18	30.5444	DOWN
LINC01621	-1.06981	4.72906	-9.74587	2.50913e-18	1.06842e-17	30.3792	DOWN
LINC01239	-1.40102	7.02223	-9.74003	2.60562e-18	1.1084e-17	30.3417	DOWN
HOXD-AS2	1.37322	7.91709	9.67675	3.92261e-18	1.64804e-17	29.9352	UP
AC018978.1	1.37382	5.95679	9.65966	4.38012e-18	1.83212e-17	29.8256	UP
LINC02372	-1.30526	11.5649	-9.61411	5.87595e-18	2.44292e-17	29.5337	DOWN
AC011287.1	1.02308	6.14661	9.61016	6.02729e-18	2.50265e-17	29.5085	UP
NEBL	-1.01008	7.9329	-9.5364	9.69001e-18	3.98653e-17	29.0368	DOWN
TRIM7	-1.12811	11.6987	-9.42978	1.92074e-17	7.75219e-17	28.3573	DOWN
FAM95B1	-1.30747	12.5019	-9.39278	2.43408e-17	9.77307e-17	28.1221	DOWN
FCRL1	-1.04782	11.6397	-9.35248	3.14956e-17	1.25393e-16	27.8663	DOWN
PPIAP46	-1.03632	7.26977	-9.3144	4.01632e-17	1.58935e-16	27.6249	DOWN
LINC02470	-1.33644	8.45087	-9.3139	4.02922e-17	1.59371e-16	27.6217	DOWN
AC010894.2	1.03645	5.50003	9.30713	4.20698e-17	1.66171e-16	27.5789	UP
H19	1.55659	13.9976	9.24738	6.156e-17	2.40698e-16	27.201	UP
AZGP1	-1.75511	10.5649	-9.01432	2.69573e-16	1.01441e-15	25.7354	DOWN
CCNYL2	1.12232	4.91514	8.94144	4.26638e-16	1.5886e-15	25.28	UP
AC093010.1	-1.00188	12.7786	-8.84617	7.75819e-16	2.84523e-15	24.6869	DOWN
FAM230J	1.1182	7.9227	8.80308	1.01599e-15	3.70844e-15	24.4195	UP
AL121970.1	1.01744	5.333	8.79712	1.05461e-15	3.84775e-15	24.3825	UP
LINC01901	1.2031	4.83027	8.69922	1.94231e-15	6.97298e-15	23.7771	UP
PART1	-1.27313	9.00994	-8.61029	3.37469e-15	1.18798e-14	23.2295	DOWN
AL713851.1	-1.16412	5.61272	-8.56753	4.39792e-15	1.53171e-14	22.9671	DOWN
LINC01197	1.4132	12.5178	8.54194	5.15196e-15	1.78702e-14	22.8103	UP
AC090204.1	1.2038	7.49876	8.45179	8.98263e-15	3.07687e-14	22.2595	UP
AL357143.1	1.22884	5.14367	8.44514	9.35763e-15	3.20145e-14	22.219	UP
HELLPAR	-1.05715	12.3591	-8.43814	9.76958e-15	3.33569e-14	22.1763	DOWN
AL033384.1	-1.29807	9.51656	-8.38011	1.39511e-14	4.72549e-14	21.8235	DOWN
AC055736.1	-1.11348	15.4407	-8.33377	1.85296e-14	6.23909e-14	21.5424	DOWN
SOX2-OT	1.02156	9.84206	8.22717	3.55055e-14	1.16869e-13	20.8985	UP
DSCR8	1.1817	6.18951	8.16537	5.16802e-14	1.6848e-13	20.527	UP
AC067956.1	-1.19037	9.68843	-8.12218	6.71353e-14	2.17449e-13	20.2681	DOWN
AC018697.1	1.01215	6.07891	8.09799	7.77066e-14	2.5083e-13	20.1234	UP
ZNF385B	-1.13357	7.0008	-7.86121	3.21847e-13	9.91516e-13	18.7178	DOWN
LINC01159	1.17387	8.63651	7.85302	3.37964e-13	1.03966e-12	18.6695	UP
LINC01139	1.42996	5.11809	7.83187	3.83305e-13	1.17405e-12	18.545	UP
FAR2P2	1.29405	8.081	7.78655	5.01789e-13	1.52762e-12	18.2788	UP
AC011287.2	1.05092	4.45551	7.60909	1.43029e-12	4.23759e-12	17.2439	UP
LINC01124	-1.06376	5.12246	-7.54067	2.13529e-12	6.25236e-12	16.8481	DOWN
AADACP1	1.20236	7.2594	7.38779	5.19377e-12	1.48105e-11	15.9708	UP
COLCA1	-1.21036	8.37222	-7.22769	1.30451e-11	3.62876e-11	15.0623	DOWN
LINC02241	1.0809	5.59228	6.9736	5.50489e-11	1.46613e-10	13.6435	UP
CES1P1	-1.39197	11.4515	-6.13692	5.12398e-09	1.19658e-08	9.1899	DOWN
AKR1C1	1.03779	12.0605	5.78362	3.12682e-08	6.89698e-08	7.42059	UP
ESRG	1.06565	6.81744	4.9044	2.06749e-06	3.94424e-06	3.34471	UP
