# Supplementary material for: N6‐methyladenosine‐mediated upregulation of LNCAROD confers radioresistance in esophageal squamous cell carcinoma through stabilizing PARP1
Source: Clin Transl Med. 2024 Oct 5;14(10):e70039. doi: 10.1002/ctm2.70039 (PMC11452732; doi:10.1002/ctm2.70039)
Supplement: Supplementary file 7 — Supporting Information [file CTM2-14-e70039-s009.xlsx]

## Sheet: Sheet1
Supplementary Table 3. The sequences of siRNA or lentivirus particle used in this study.
Product	Gene name	Target Sequence(5' to 3')
siRNA	si-YTHDC1	UGGAUUUGCAGGCGUGAAUUATT
siRNA	si-NPM1	GCCGACAAAGAUUAUCACUUUTT
siRNA	si-NC	UUCUCCGAACGUGUCACGUTT
Lentivirus particle	sh-METTL3	GCCUUAACAUUGCCCACUGAUTT
Lentivirus particle	sh-NC	UUCUCCGAACGUGUCACGUTT
Lentivirus particle	KO-LNCAROD#1	GAGACTGAGTGAGATCATGG/TAGCTAGTCTTCGTAGATTG
Lentivirus particle	KO-LNCAROD#2	TGACAGAGTCTAGGTTAGGG/AGATGTTGTTTGAAGCCGTG
