# Supplementary material for: N6‐methyladenosine‐mediated upregulation of LNCAROD confers radioresistance in esophageal squamous cell carcinoma through stabilizing PARP1
Source: Clin Transl Med. 2024 Oct 5;14(10):e70039. doi: 10.1002/ctm2.70039 (PMC11452732; doi:10.1002/ctm2.70039)
Supplement: Supplementary file 8 — Supporting Information [file CTM2-14-e70039-s006.xlsx]

## Sheet: Sheet1
Supplementary Table 4. The sequences of primers used in RT-qPCR.
Gene	Sequence(5'-3')
METTL3	FOR：	TTGTCTCCAACCTTCCGTAGT
	REV:	CCAGATCAGAGAGGTGGTGTAG
METTL14	FOR：	GAACACAGAGCTTAAATCCCCA
	REV:	TGTCAGCTAAACCTACATCCCTG
WTAP	FOR：	CTTCCCAAGAAGGTTCGATTGA
	REV:	TCAGACTCTCTTAGGCCAGTTAC
FTO	FOR：	ACTTGGCTCCCTTATCTGACC
	REV:	TGTGCAGTGTGAGAAAGGCTT
ALKBH5	FOR：	CGGCGAAGGCTACACTTACG
	REV:	CCACCAGCTTTTGGATCACCA
NR_120641.1	FOR：	AGTGCATGCTCCATCACATC
	REV:	GCTCCAGCATGCAGAGATAAAC
NR_120642.1	FOR：	GAGGGCCTGAGTCCTTGTAG
	REV:	ATCCTCATCGCAGTAGCCTG
LNCAROD	FOR：	GCCAGCAAAGGAGACTGAGA
	REV:	GCAGTCTTCAAACTTGGGGG
YTHDC1	FOR：	GCCAGCAAAGGAGACTGAGA
	REV:	GCAGTCTTCAAACTTGGGGG
PARP1	FOR：	AGCTCCCAGGAGTCAAGAGT
	REV:	CTACTCGGTCCAAGATCGCC
NPM1	FOR：	TTTCCCTGGTGTGATTCC
	REV:	GCGGACGGAGATAAAAGA
HOTAIR	FOR：	GGTAGAAAAAGCAACCACGAAGC
	REV:	ACATAAACCTCTGTCTGTGAGTGCC
GAPDH	FOR：	TGGACCTGACCTGCCGTCTAGAAA
	REV:	GTGGGTGTCGCTGTTGAAGTCAGA
LNCAROD-MeRIP	FOR：	GCCAGCAAAGGAGACTGAGA
	REV:	GCAGTCTTCAAACTTGGGGG
FOR:forward primer;
REV:reverse primer;
