# Supplementary material for: N6‐methyladenosine‐mediated upregulation of LNCAROD confers radioresistance in esophageal squamous cell carcinoma through stabilizing PARP1
Source: Clin Transl Med. 2024 Oct 5;14(10):e70039. doi: 10.1002/ctm2.70039 (PMC11452732; doi:10.1002/ctm2.70039)
Supplement: Supplementary file 9 — Supporting Information [file CTM2-14-e70039-s007.xlsx]

## Sheet: Sheet1
Supplementary Table5 .The list of antibodies used in this study
Antibody	Company	Catalog No.	Dilution
Western blot
METTL3 antibody, Rabbit Polyclonal	Proteintech	15073-1-AP	1:4000
β-Tubulin antibody, Rabbit Polyclonal	bioworlde	AP0064	1:5000
YTHDC1 antibody, Rabbit Polyclonal	Proteintech	14392-1-AP	1:1000
PARP1 antibody, Rabbit Polyclonal	Proteintech	13371-1-AP	1:1000
NPM1 antibody, Mouse Monoclonal	Proteintech	60096-1-Ig	1:10000
Histone-H3 antibody, Rabbit Polyclonal	Proteintech	17168-1-AP	1:4000
Ubiquitin antibody, Mouse Monoclonal	Santa Cruz	sc-8017	1:200
Ku70 Antibody, Rabbit Polyclonal	Proteintech	10723-1-AP	1:1000
XRCC5/Ku80 Antibody, Rabbit Polyclonal	Proteintech	16389-1-AP	1:1000
Phospho-Histone H2A.X (Ser139) antibody, Mouse Monoclonal	CST	80312S	1:1000
RAD51 antibody, Rabbit Polyclonal	Proteintech	14961-1-AP	1:1000
Goat Anti-Rabbit IgG H&L / HRP	Bioss	bs-0295G-HRP	1:2500
Goat Anti-Mouse IgG H&L / HRP	Bioss	bs-0296G-HRP	1:2500
Immunofluorescence
Phospho-Histone H2A.X (Ser139) antibody, Mouse Monoclonal	CST	80312S	1:400
Goat Anti-Mouse IgG, FITC Conjugated secondary antibody	zhuangzhibio	EK013	1:100
RNA immunoprecipitation/Co-Immunoprecipitation
YTHDC1 antibody, Rabbit Polyclonal	Proteintech	14392-1-AP	5μg
Anti-NPM1 antibody, Mouse monoclonal	Abcam	ab10530	5μg
PARP1 antibody, Mouse monoclonal	Proteintech	67733-1-Ig	5μg
Normal Rabbit IgG	CST	2729S	5μg
Normal mouse IgG	Santa Cruz	sc-2025	5μg
Immunohistochemistry
PARP1 antibody, Rabbit Polyclonal	Proteintech	13371-1-AP	1:800
Ki67 antibody, Rabbit Polyclonal	Proteintech	GB111499-100	1:800
Phospho-H2A.X (S139) rabbit polyclonal	Servicebio	GB111841-100	1:800
