# Supplementary material for: N6‐methyladenosine‐mediated upregulation of LNCAROD confers radioresistance in esophageal squamous cell carcinoma through stabilizing PARP1
Source: Clin Transl Med. 2024 Oct 5;14(10):e70039. doi: 10.1002/ctm2.70039 (PMC11452732; doi:10.1002/ctm2.70039)
Supplement: Supplementary file 10 — Supporting Information [file CTM2-14-e70039-s011.xlsx]

## Sheet: Sheet1
Supplementary Table 6. the list of m6A modification of RNA mediated by METTL3
rm2target_id	wer	target_gene	organism	cell_line	pmid	perturbation
RM2Target_277076	METTL3	DGCR8	Homo sapiens	MDA-MB-231	25799998	overexpression
RM2Target_325763	METTL3	MIR222	Homo sapiens	MDA-MB-231	25799998	knock down
RM2Target_325801	METTL3	MIR25	Homo sapiens	MDA-MB-231	25799998	knock down
RM2Target_331444	METTL3	NCBP1	Homo sapiens	A549	27117702	overexpression
RM2Target_280968	METTL3	EIF4E	Homo sapiens	A549	27117702	overexpression
RM2Target_280812	METTL3	EIF3B	Homo sapiens	A549	27117702	overexpression
RM2Target_278503	METTL3	DNMT3A	Homo sapiens	A549	27117702	knock down
RM2Target_278511	METTL3	DNMT3A	Homo sapiens	H1299	27117702	knock down
RM2Target_280532	METTL3	EGFR	Homo sapiens	A549	27117702	knock down
RM2Target_280530	METTL3	EGFR	Homo sapiens	H1299	27117702	knock down
RM2Target_323309	METTL3	MAPKAPK2	Homo sapiens	H1299	27117702	knock down
RM2Target_323306	METTL3	MAPKAPK2	Homo sapiens	A549	27117702	knock down
RM2Target_367675	METTL3	TAFAZZIN	Homo sapiens	A549	27117702	knock down
RM2Target_367670	METTL3	TAFAZZIN	Homo sapiens	H1299	27117702	knock down
RM2Target_280532	METTL3	EGFR	Homo sapiens	A549	27856248	knock down
RM2Target_379510	METTL3	WWTR1	Homo sapiens	A549	27856248	knock down
RM2Target_323306	METTL3	MAPKAPK2	Homo sapiens	A549	27856248	knock down
RM2Target_278503	METTL3	DNMT3A	Homo sapiens	A549	27856248	knock down
RM2Target_280535	METTL3	EGFR	Homo sapiens	H460	27856248	knock down
RM2Target_379511	METTL3	WWTR1	Homo sapiens	H460	27856248	knock down
RM2Target_323307	METTL3	MAPKAPK2	Homo sapiens	H460	27856248	knock down
RM2Target_278504	METTL3	DNMT3A	Homo sapiens	H460	27856248	knock down
RM2Target_269065	METTL3	CDKN1A	Homo sapiens	HCT116	28247949	knock down
RM2Target_254979	METTL3	ADAM19	Homo sapiens	PBT003	28297667	knock down
RM2Target_296558	METTL3	EPHA3	Homo sapiens	PBT003	28297667	knock down
RM2Target_314817	METTL3	KLF4	Homo sapiens	PBT003	28297667	knock down
RM2Target_256639	METTL3	AKT1	Homo sapiens	MOLM13	28920958	knock down
RM2Target_262353	METTL3	BCL2	Homo sapiens	MOLM13	28920958	knock down
RM2Target_330080	METTL3	MYC	Homo sapiens	MOLM13	28920958	knock down
RM2Target_345878	METTL3	PTEN	Homo sapiens	MOLM13	28920958	knock down
RM2Target_363784	METTL3	SOX2	Homo sapiens	MGG8	28991227	knock down
RM2Target_363785	METTL3	SOX2	Homo sapiens	MGG6	28991227	knock down
RM2Target_363786	METTL3	SOX2	Homo sapiens	MGG4	28991227	knock down
RM2Target_363789	METTL3	SOX2	Homo sapiens	GB1	28991227	knock down
RM2Target_363551	METTL3	SOCS2	Homo sapiens	HepG2	29171881	knock down
RM2Target_363553	METTL3	SOCS2	Homo sapiens	Huh7	29171881	knock down
RM2Target_316092	METTL3	LAMTOR5	Homo sapiens	MDA-MB-468	29174803	knock down
RM2Target_316090	METTL3	LAMTOR5	Homo sapiens	SK-BR3	29174803	knock down
RM2Target_349390	METTL3	RFX1	Homo sapiens	THP1	29186125	overexpression
RM2Target_321146	METTL3	LRCH4	Homo sapiens	THP1	29186125	overexpression
RM2Target_297402	METTL3	EVI5L	Homo sapiens	THP1	29186125	overexpression
RM2Target_308831	METTL3	HNRNPL	Homo sapiens	THP1	29186125	overexpression
RM2Target_363846	METTL3	SP1	Homo sapiens	THP1	29186125	knock down
RM2Target_363879	METTL3	SP2	Homo sapiens	THP1	29186125	knock down
RM2Target_301582	METTL3	FSCN1	Homo sapiens	HEK293T	29476152	knock down
RM2Target_323429	METTL3	MARCKSL1	Homo sapiens	HEK293T	29476152	knock down
RM2Target_330070	METTL3	MYC	Homo sapiens	HEK293T	29476152	knock down
RM2Target_370228	METTL3	TK1	Homo sapiens	HEK293T	29476152	knock down
RM2Target_330130	METTL3	MYD88	Homo sapiens	HDPC	29502358	knock down
RM2Target_256058	METTL3	AGO2	Homo sapiens	IMR-90	29573145	overexpression
RM2Target_256058	METTL3	AGO2	Homo sapiens	IMR-90	29573145	knock down
RM2Target_309637	METTL3	HSPA1B	Homo sapiens	HepG2	29902206	knock down
RM2Target_309725	METTL3	HSPB1	Homo sapiens	HepG2	29902206	knock down
RM2Target_309777	METTL3	HSPD1	Homo sapiens	HepG2	29902206	knock down
RM2Target_379439	METTL3	WTAP	Homo sapiens	K562	30038300	overexpression
RM2Target_379439	METTL3	WTAP	Homo sapiens	K562	30038300	knock down
RM2Target_256633	METTL3	AKT1	Homo sapiens	HEC-1A	30154548	knock down
RM2Target_269078	METTL3	CDKN1B	Homo sapiens	HEC-1A	30154548	knock down
RM2Target_301265	METTL3	FOXO1	Homo sapiens	HEC-1A	30154548	knock down
RM2Target_369794	METTL3	THOC5	Homo sapiens	HEK293T	30218090
RM2Target_276514	METTL3	DDX39A	Homo sapiens	HEK293T	30218090
RM2Target_257123	METTL3	ALYREF	Homo sapiens	HEK293T	30218090
RM2Target_280860	METTL3	EIF3H	Homo sapiens	A549	30232453
RM2Target_263463	METTL3	BRD4	Homo sapiens	A549	30232453	knock down
RM2Target_268387	METTL3	CD9	Homo sapiens	A549	30232453	knock down
RM2Target_325107	METTL3	MGMT	Homo sapiens	A549	30232453	knock down
RM2Target_370131	METTL3	TIMP1	Homo sapiens	A549	30232453	knock down
RM2Target_343186	METTL3	PPARA	Homo sapiens	HepG2	30428350	knock down
RM2Target_383880	METTL3	ZNF750	Homo sapiens	SUNE-1	30518868	knock down
RM2Target_310443	METTL3	IFN1@	Homo sapiens	THP1	30559377	knock out
RM2Target_310464	METTL3	IFNB1	Homo sapiens	THP1	30559377	knock out
RM2Target_372872	METTL3	TP53	Homo sapiens	SW480	30578766	knock down
RM2Target_255839	METTL3	AFF4	Homo sapiens	5637/bladder carcinoma	30659266	knock down
RM2Target_262369	METTL3	BCL2A1	Homo sapiens	5637/bladder carcinoma	30659266	knock down
RM2Target_262865	METTL3	BIRC3	Homo sapiens	5637/bladder carcinoma	30659266	knock down
RM2Target_310942	METTL3	IKBKB	Homo sapiens	5637/bladder carcinoma	30659266	knock down
RM2Target_314683	METTL3	KITLG	Homo sapiens	5637/bladder carcinoma	30659266	knock down
RM2Target_327433	METTL3	MMP9	Homo sapiens	5637/bladder carcinoma	30659266	knock down
RM2Target_330066	METTL3	MYC	Homo sapiens	5637/bladder carcinoma	30659266	knock down
RM2Target_341391	METTL3	PLAU	Homo sapiens	5637/bladder carcinoma	30659266	knock down
RM2Target_349095	METTL3	RELA	Homo sapiens	5637/bladder carcinoma	30659266	knock down
RM2Target_268772	METTL3	CDH2	Homo sapiens	WM793	30762711	knock down
RM2Target_268775	METTL3	CDH2	Homo sapiens	A375	30762711	knock down
RM2Target_327374	METTL3	MMP2	Homo sapiens	A375	30762711	knock down
RM2Target_327372	METTL3	MMP2	Homo sapiens	WM793	30762711	knock down
RM2Target_262062	METTL3	BAX	Homo sapiens	A549	30774445	knock down
RM2Target_262362	METTL3	BCL2	Homo sapiens	A549	30774445	knock down
RM2Target_266355	METTL3	CASP3	Homo sapiens	A549	30774445	knock down
RM2Target_337682	METTL3	PARP1	Homo sapiens	A549	30774445	knock down
RM2Target_262065	METTL3	BAX	Homo sapiens	H1299	30774445	knock down
RM2Target_262368	METTL3	BCL2	Homo sapiens	H1299	30774445	knock down
RM2Target_266364	METTL3	CASP3	Homo sapiens	H1299	30774445	knock down
RM2Target_337686	METTL3	PARP1	Homo sapiens	H1299	30774445	knock down
RM2Target_255216	METTL3	ADAR	Homo sapiens	MGG8	30781903	knock down
RM2Target_255228	METTL3	ADARB1	Homo sapiens	MGG8	30781903	knock down
RM2Target_258557	METTL3	APOBEC1	Homo sapiens	MGG8	30781903	knock down
RM2Target_258566	METTL3	APOBEC3A	Homo sapiens	MGG8	30781903	knock down
RM2Target_277757	METTL3	DLL1	Homo sapiens	MGG8	30781903	knock down
RM2Target_277760	METTL3	DLL3	Homo sapiens	MGG8	30781903	knock down
RM2Target_306448	METTL3	H19	Homo sapiens	MGG8	30781903	knock down
RM2Target_307644	METTL3	HES1	Homo sapiens	MGG8	30781903
RM2Target_307644	METTL3	HES1	Homo sapiens	MGG8	30781903	knock down
RM2Target_310621	METTL3	IGF1R	Homo sapiens	MGG8	30781903	knock down
RM2Target_312873	METTL3	JAG2	Homo sapiens	MGG8	30781903	knock down
RM2Target_322669	METTL3	MALAT1	Homo sapiens	MGG8	30781903	knock down
RM2Target_324122	METTL3	MDM2	Homo sapiens	MGG8	30781903	knock down
RM2Target_333666	METTL3	NOTCH1	Homo sapiens	MGG8	30781903
RM2Target_333666	METTL3	NOTCH1	Homo sapiens	MGG8	30781903	knock down
RM2Target_333675	METTL3	NOTCH2	Homo sapiens	MGG8	30781903	knock down
RM2Target_333704	METTL3	NOTCH3	Homo sapiens	MGG8	30781903	knock down
RM2Target_357229	METTL3	SEPTIN2	Homo sapiens	MGG8	30781903	knock down
RM2Target_377934	METTL3	VEGFA	Homo sapiens	MGG8	30781903	knock down
RM2Target_379585	METTL3	XIST	Homo sapiens	MGG8	30781903	knock down
RM2Target_268703	METTL3	CDCP1	Homo sapiens	HEK293T	30796352	overexpression
RM2Target_268704	METTL3	CDCP1	Homo sapiens	SV-HUC-1	30796352	overexpression
RM2Target_256636	METTL3	AKT1	Homo sapiens	AGS	30886897	knock down
RM2Target_354412	METTL3	RPS6KB1	Homo sapiens	AGS	30886897	knock down
RM2Target_267711	METTL3	CCND1	Homo sapiens	AGS	30886897	knock down
RM2Target_262360	METTL3	BCL2	Homo sapiens	AGS	30886897	knock down
RM2Target_262055	METTL3	BAX	Homo sapiens	AGS	30886897	knock down
RM2Target_266361	METTL3	CASP3	Homo sapiens	AGS	30886897	knock down
RM2Target_256641	METTL3	AKT1	Homo sapiens	MKN45	30886897	knock down
RM2Target_354410	METTL3	RPS6KB1	Homo sapiens	MKN45	30886897	knock down
RM2Target_267713	METTL3	CCND1	Homo sapiens	MKN45	30886897	knock down
RM2Target_262354	METTL3	BCL2	Homo sapiens	MKN45	30886897	knock down
RM2Target_262052	METTL3	BAX	Homo sapiens	MKN45	30886897	knock down
RM2Target_266369	METTL3	CASP3	Homo sapiens	MKN45	30886897	knock down
RM2Target_259211	METTL3	ARHGAP5	Homo sapiens	SGC7901	31097692	knock down
RM2Target_259209	METTL3	ARHGAP5	Homo sapiens	BGC823	31097692	knock down
RM2Target_315474	METTL3	KRT14	Homo sapiens	A431	31153635	knock down
RM2Target_315455	METTL3	KRT10	Homo sapiens	A431	31153635	knock down
RM2Target_315477	METTL3	KRT14	Homo sapiens	HSC1	31153635	knock down
RM2Target_315456	METTL3	KRT10	Homo sapiens	HSC1	31153635	knock down
RM2Target_277069	METTL3	DGCR8	Homo sapiens	T24	31228940	overexpression
RM2Target_325757	METTL3	MIR221	Homo sapiens	T24	31228940	knock down
RM2Target_325757	METTL3	MIR221	Homo sapiens	T24	31228940	overexpression
RM2Target_325755	METTL3	MIR221	Homo sapiens	EJ	31228940	knock down
RM2Target_325755	METTL3	MIR221	Homo sapiens	EJ	31228940	overexpression
RM2Target_325765	METTL3	MIR222	Homo sapiens	T24	31228940	knock down
RM2Target_325765	METTL3	MIR222	Homo sapiens	T24	31228940	overexpression
RM2Target_325766	METTL3	MIR222	Homo sapiens	EJ	31228940	overexpression
RM2Target_325766	METTL3	MIR222	Homo sapiens	EJ	31228940	knock down
RM2Target_363787	METTL3	SOX2	Homo sapiens	HCT116	31230592	knock down
RM2Target_363790	METTL3	SOX2	Homo sapiens	SW620	31230592	knock down
RM2Target_303274	METTL3	GFI1	Homo sapiens	SGC7901	31232471	knock down
RM2Target_316540	METTL3	LEF1	Homo sapiens	SAOS-2	31253399	knock down
RM2Target_316535	METTL3	LEF1	Homo sapiens	HOS	31253399	knock down
RM2Target_268880	METTL3	CDK1	Homo sapiens	MCF7	31285549	knock down
RM2Target_268877	METTL3	CDK1	Homo sapiens	SUM1315	31285549	knock down
RM2Target_356811	METTL3	SEC62	Homo sapiens	HGC27	31395342	knock down
RM2Target_356815	METTL3	SEC62	Homo sapiens	MGC803	31395342	knock down
RM2Target_278133	METTL3	DNAJB4	Homo sapiens	M14	31399576	knock down
RM2Target_299295	METTL3	FASN	Homo sapiens	HepG2	31405565	overexpression
RM2Target_299295	METTL3	FASN	Homo sapiens	HepG2	31405565	knock down
RM2Target_312477	METTL3	ITGA6	Homo sapiens	T24	31409574	knock down
RM2Target_312482	METTL3	ITGA6	Homo sapiens	UM-UC-3	31409574	knock down
RM2Target_262367	METTL3	BCL2	Homo sapiens	MDA-MB-231	31454538	knock down
RM2Target_325551	METTL3	MIR1246	Homo sapiens	HCT116	31492150	knock down
RM2Target_325551	METTL3	MIR1246	Homo sapiens	HCT116	31492150	overexpression
RM2Target_325550	METTL3	MIR1246	Homo sapiens	DLD1	31492150	overexpression
RM2Target_325550	METTL3	MIR1246	Homo sapiens	DLD1	31492150	knock down
RM2Target_339799	METTL3	PGD	Homo sapiens	H1299	31504235	knock down
RM2Target_331628	METTL3	NCOR2	Homo sapiens	U87	31530567	knock down
RM2Target_262380	METTL3	BCL2L1	Homo sapiens	U87	31530567	knock down
RM2Target_331628	METTL3	NCOR2	Homo sapiens	U87	31530567	knock down
RM2Target_365172	METTL3	SRSF11	Homo sapiens	U87	31530567	knock down
RM2Target_365191	METTL3	SRSF3	Homo sapiens	U87	31530567	knock down
RM2Target_365213	METTL3	SRSF6	Homo sapiens	U87	31530567	knock down
RM2Target_307322	METTL3	HDGF	Homo sapiens	BGC823	31582403	overexpression
RM2Target_307320	METTL3	HDGF	Homo sapiens	HGC27	31582403	knock out
RM2Target_271221	METTL3	CIITA	Homo sapiens	MIA PaCa-2	31606241	knock down
RM2Target_313544	METTL3	KCNJ11	Homo sapiens	MIA PaCa-2	31606241	knock down
RM2Target_315622	METTL3	KRT7	Homo sapiens	MIA PaCa-2	31606241	knock down
RM2Target_315980	METTL3	LAMA4	Homo sapiens	MIA PaCa-2	31606241	knock down
RM2Target_373760	METTL3	TRIM22	Homo sapiens	MIA PaCa-2	31606241	knock down
RM2Target_377833	METTL3	VAV3	Homo sapiens	MIA PaCa-2	31606241	knock down
RM2Target_381386	METTL3	ZMYM1	Homo sapiens	BGC823	31607270	knock down
RM2Target_381383	METTL3	ZMYM1	Homo sapiens	MKN28	31607270	overexpression
RM2Target_330129	METTL3	MYD88	Homo sapiens	BMSC	31643040	knock down
RM2Target_348985	METTL3	RDM1	Homo sapiens	BEL7404	31670863	overexpression
RM2Target_348985	METTL3	RDM1	Homo sapiens	BEL7404	31670863	knock down
RM2Target_348989	METTL3	RDM1	Homo sapiens	HepG2	31670863	overexpression
RM2Target_348989	METTL3	RDM1	Homo sapiens	HepG2	31670863	knock down
RM2Target_275403	METTL3	CYP2C8	Homo sapiens	HepaRG	31706844	knock down
RM2Target_303729	METTL3	GLI1	Homo sapiens	LNCaP	31806999	knock down
RM2Target_303734	METTL3	GLI1	Homo sapiens	PC3	31806999	knock down
RM2Target_379804	METTL3	YAP1	Homo sapiens	H1299	31818312	overexpression
RM2Target_379799	METTL3	YAP1	Homo sapiens	A549	31818312	overexpression
RM2Target_379804	METTL3	YAP1	Homo sapiens	H1299	31818312	knock down
RM2Target_379799	METTL3	YAP1	Homo sapiens	A549	31818312	knock down
RM2Target_325634	METTL3	MIR143	Homo sapiens	H1975	31823788	knock down
RM2Target_325635	METTL3	MIR143	Homo sapiens	A549	31823788	knock down
RM2Target_266715	METTL3	CBX8	Homo sapiens	DLD1	31849331	knock down
RM2Target_266715	METTL3	CBX8	Homo sapiens	DLD1	31849331	overexpression
RM2Target_274641	METTL3	CTNNB1	Homo sapiens	Huh6	31870368	knock down
RM2Target_325915	METTL3	MIR320A	Homo sapiens	BMSC	31896070	knock down
RM2Target_325915	METTL3	MIR320A	Homo sapiens	BMSC	31896070	overexpression
RM2Target_324118	METTL3	MDM2	Homo sapiens	HaCaT	31931413	knock down
RM2Target_344213	METTL3	PRDM2	Homo sapiens	HaCaT	31931413	knock down
RM2Target_380127	METTL3	YY1	Homo sapiens	HaCaT	31931413	knock down
RM2Target_262355	METTL3	BCL2	Homo sapiens	HepG2	31967701	knock down
RM2Target_262056	METTL3	BAX	Homo sapiens	HepG2	31967701	knock down
RM2Target_261948	METTL3	BAK1	Homo sapiens	HepG2	31967701	knock down
RM2Target_266371	METTL3	CASP3	Homo sapiens	HepG2	31967701	knock down
RM2Target_262364	METTL3	BCL2	Homo sapiens	Huh6	31967701	knock down
RM2Target_262064	METTL3	BAX	Homo sapiens	Huh6	31967701	knock down
RM2Target_261952	METTL3	BAK1	Homo sapiens	Huh6	31967701	knock down
RM2Target_266357	METTL3	CASP3	Homo sapiens	Huh6	31967701	knock down
RM2Target_313107	METTL3	JUNB	Homo sapiens	LC2/ad	31982139	knock down
RM2Target_313114	METTL3	JUNB	Homo sapiens	A549	31982139	knock down
RM2Target_369443	METTL3	TGFB1	Homo sapiens	HeLa	31991845	knock down
RM2Target_324567	METTL3	MET	Homo sapiens	SP6.5	32017066	knock down
RM2Target_324563	METTL3	MET	Homo sapiens	M23	32017066	knock down
RM2Target_340755	METTL3	PIM1	Homo sapiens	Hep3B	32030886
RM2Target_267746	METTL3	CCNE1	Homo sapiens	HT29	32039568	knock down
RM2Target_267748	METTL3	CCNE1	Homo sapiens	LoVo	32039568	knock down
RM2Target_260451	METTL3	ATAD2	Homo sapiens	MG63	32044716	knock down
RM2Target_314818	METTL3	KLF4	Homo sapiens	T24	32126149	knock down
RM2Target_314815	METTL3	KLF4	Homo sapiens	UM-UC-3	32126149	knock down
RM2Target_357662	METTL3	SETD7	Homo sapiens	T24	32126149	knock down
RM2Target_357659	METTL3	SETD7	Homo sapiens	UM-UC-3	32126149	knock down
RM2Target_330065	METTL3	MYC	Homo sapiens	CAL27	32145676	knock down
RM2Target_330065	METTL3	MYC	Homo sapiens	CAL27	32145676	overexpression
RM2Target_330072	METTL3	MYC	Homo sapiens	SCC25	32145676	knock down
RM2Target_330072	METTL3	MYC	Homo sapiens	SCC25	32145676	overexpression
RM2Target_377932	METTL3	VEGFA	Homo sapiens	ADSC	32148516	knock down
RM2Target_307760	METTL3	HGF	Homo sapiens	ADSC	32148516	knock down
RM2Target_369442	METTL3	TGFB1	Homo sapiens	ADSC	32148516	knock down
RM2Target_274172	METTL3	CSF2	Homo sapiens	ADSC	32148516	knock down
RM2Target_300188	METTL3	FGF2	Homo sapiens	ADSC	32148516	knock down
RM2Target_275025	METTL3	CXCL12	Homo sapiens	ADSC	32148516	knock down
RM2Target_308537	METTL3	HNF1A	Homo sapiens	TPC1	32158230	knock down
RM2Target_310066	METTL3	ICAM1	Homo sapiens	HLEC	32163892	knock down
RM2Target_330081	METTL3	MYC	Homo sapiens	SGC7901	32175271	overexpression
RM2Target_330081	METTL3	MYC	Homo sapiens	SGC7901	32175271	knock down
RM2Target_322665	METTL3	MALAT1	Homo sapiens	HK2	32203053	knock down
RM2Target_297198	METTL3	ESRRG	Homo sapiens	HepG2	32206097	knock down
RM2Target_253779	METTL3	ABCB1	Homo sapiens	HepG2	32206097	knock down
RM2Target_273628	METTL3	CPT1B	Homo sapiens	HepG2	32206097	knock down
RM2Target_320678	METTL3	LNCAROD	Homo sapiens	HK1	32216017	knock down
RM2Target_308044	METTL3	HK2	Homo sapiens	HCT116	32245489	knock down
RM2Target_359892	METTL3	SLC2A1	Homo sapiens	HCT116	32245489	knock down
RM2Target_256630	METTL3	AKT1	Homo sapiens	SKOV3	32256816	knock down
RM2Target_354413	METTL3	RPS6KB1	Homo sapiens	SKOV3	32256816	knock down
RM2Target_267719	METTL3	CCND1	Homo sapiens	SKOV3	32256816	knock down
RM2Target_256644	METTL3	AKT1	Homo sapiens	OVCAR3	32256816	knock down
RM2Target_354409	METTL3	RPS6KB1	Homo sapiens	OVCAR3	32256816	knock down
RM2Target_267718	METTL3	CCND1	Homo sapiens	OVCAR3	32256816	knock down
RM2Target_312538	METTL3	ITGB1	Homo sapiens	PC3	32266107	knock down
RM2Target_279069	METTL3	DRG1	Homo sapiens	143B	32266933	knock down
RM2Target_279071	METTL3	DRG1	Homo sapiens	MG63	32266933	knock down
RM2Target_330084	METTL3	MYC	Homo sapiens	PC3	32284755	overexpression
RM2Target_330076	METTL3	MYC	Homo sapiens	C4-2	32284755	knock down
RM2Target_316534	METTL3	LEF1	Homo sapiens	PC3	32329830	knock down
RM2Target_347083	METTL3	RAB2B	Homo sapiens	HeLa	32339511	knock down
RM2Target_347084	METTL3	RAB2B	Homo sapiens	SiHa	32339511	knock down
RM2Target_256646	METTL3	AKT1	Homo sapiens	ARPE-19	32365051	overexpression
RM2Target_325800	METTL3	MIR25	Homo sapiens	ARPE-19	32365051	overexpression
RM2Target_345884	METTL3	PTEN	Homo sapiens	ARPE-19	32365051	overexpression
RM2Target_301278	METTL3	FOXO3	Homo sapiens	HepG2	32368828	knock down
RM2Target_297693	METTL3	EZH2	Homo sapiens	A549	32373962	knock down
RM2Target_297687	METTL3	EZH2	Homo sapiens	SUNE-1	32373970	knock down
RM2Target_279299	METTL3	DTX3L	Homo sapiens	HUVEC	32384926	knock down
RM2Target_307730	METTL3	HEY2	Homo sapiens	HUVEC	32384926	knock down
RM2Target_307730	METTL3	HEY2	Homo sapiens	HUVEC	32384926	overexpression
RM2Target_339103	METTL3	PDK4	Homo sapiens	SiHa	32444598	knock down
RM2Target_339101	METTL3	PDK4	Homo sapiens	Huh7	32444598	knock down
RM2Target_339102	METTL3	PDK4	Homo sapiens	HeLa	32444598	knock down
RM2Target_280297	METTL3	EEF2	Homo sapiens	HepG2	32483411	overexpression
RM2Target_331441	METTL3	NCBP1	Homo sapiens	HepG2	32483411	overexpression
RM2Target_280970	METTL3	EIF4E	Homo sapiens	HepG2	32483411	overexpression
RM2Target_280294	METTL3	EEF2	Homo sapiens	MHCC97H	32483411	overexpression
RM2Target_331442	METTL3	NCBP1	Homo sapiens	MHCC97H	32483411	overexpression
RM2Target_280971	METTL3	EIF4E	Homo sapiens	MHCC97H	32483411	overexpression
RM2Target_361919	METTL3	SNAI1	Homo sapiens	HepG2	32483411	knock down
RM2Target_327371	METTL3	MMP2	Homo sapiens	HepG2	32483411	knock down
RM2Target_327426	METTL3	MMP9	Homo sapiens	HepG2	32483411	knock down
RM2Target_300923	METTL3	FN1	Homo sapiens	HepG2	32483411	knock down
RM2Target_268715	METTL3	CDH1	Homo sapiens	HepG2	32483411	knock down
RM2Target_361926	METTL3	SNAI1	Homo sapiens	MHCC97H	32483411	knock down
RM2Target_327368	METTL3	MMP2	Homo sapiens	MHCC97H	32483411	knock down
RM2Target_327431	METTL3	MMP9	Homo sapiens	MHCC97H	32483411	knock down
RM2Target_300922	METTL3	FN1	Homo sapiens	MHCC97H	32483411	knock down
RM2Target_268712	METTL3	CDH1	Homo sapiens	MHCC97H	32483411	knock down
RM2Target_330067	METTL3	MYC	Homo sapiens	HCT116	32509177	knock down
RM2Target_330074	METTL3	MYC	Homo sapiens	SW620	32509177	knock down
RM2Target_268720	METTL3	CDH1	Homo sapiens	SUNE-1	32512975	knock down
RM2Target_268774	METTL3	CDH2	Homo sapiens	SUNE-1	32512975	knock down
RM2Target_361924	METTL3	SNAI1	Homo sapiens	SUNE-1	32512975	knock down
RM2Target_349746	METTL3	RHOB	Homo sapiens	HEK293T	32567849	knock out
RM2Target_263018	METTL3	BMI1	Homo sapiens	SCC9	32621798	knock down
RM2Target_262040	METTL3	BATF2	Homo sapiens	HGC27	32650804	knock down
RM2Target_310380	METTL3	IFIT2	Homo sapiens	HuCCT1	35094011	overexpression
RM2Target_310378	METTL3	IFIT2	Homo sapiens	HCCC9810	35094011	overexpression
RM2Target_310380	METTL3	IFIT2	Homo sapiens	HuCCT1	35094011	knock down
RM2Target_310378	METTL3	IFIT2	Homo sapiens	HCCC9810	35094011	knock down
RM2Target_372438	METTL3	TNKS	Homo sapiens	HNE2	32668092	knock down
RM2Target_372436	METTL3	TNKS	Homo sapiens	CNE2	32668092	overexpression
RM2Target_270655	METTL3	CHFR	Homo sapiens		32674051	knock down
RM2Target_255842	METTL3	AFF4	Homo sapiens	UM-UC-3	32676121	knock down
RM2Target_255839	METTL3	AFF4	Homo sapiens	5637/bladder carcinoma	32676121	knock down
RM2Target_363557	METTL3	SOCS2	Homo sapiens	SW480	32705223	knock out
RM2Target_279577	METTL3	DVL1	Homo sapiens	HUVEC	32755566	knock down
RM2Target_321305	METTL3	LRP6	Homo sapiens	HUVEC	32755566	knock down
RM2Target_272725	METTL3	COL3A1	Homo sapiens	MDA-MB-231	32766145	knock down
RM2Target_272725	METTL3	COL3A1	Homo sapiens	MDA-MB-231	32766145	overexpression
RM2Target_272726	METTL3	COL3A1	Homo sapiens	MDA-MB-468	32766145	overexpression
RM2Target_272726	METTL3	COL3A1	Homo sapiens	MDA-MB-468	32766145	knock down
RM2Target_363555	METTL3	SOCS2	Homo sapiens	AGS	32782536	knock out
RM2Target_262061	METTL3	BAX	Homo sapiens	KYSE150	32825955	knock down
RM2Target_262057	METTL3	BAX	Homo sapiens	EC109	32825955	knock down
RM2Target_262365	METTL3	BCL2	Homo sapiens	KYSE150	32825955	knock down
RM2Target_262356	METTL3	BCL2	Homo sapiens	EC109	32825955	knock down
RM2Target_266367	METTL3	CASP3	Homo sapiens	KYSE150	32825955	knock down
RM2Target_266353	METTL3	CASP3	Homo sapiens	EC109	32825955	knock down
RM2Target_266408	METTL3	CASP9	Homo sapiens	KYSE150	32825955	knock down
RM2Target_266407	METTL3	CASP9	Homo sapiens	EC109	32825955	knock down
RM2Target_376778	METTL3	ULK1	Homo sapiens	HUVEC	32826852	knock down
RM2Target_277071	METTL3	DGCR8	Homo sapiens	HUVEC	32826852	knock down
RM2Target_364842	METTL3	SQSTM1	Homo sapiens	HUVEC	32826852	knock down
RM2Target_309529	METTL3	HSF1	Homo sapiens	DLD1	32838807	knock down
RM2Target_309533	METTL3	HSF1	Homo sapiens	SW480	32838807	knock down
RM2Target_309534	METTL3	HSF1	Homo sapiens	SW620	32838807	knock down
RM2Target_374022	METTL3	TRIM7	Homo sapiens	MG63	32853985	knock down
RM2Target_374026	METTL3	TRIM7	Homo sapiens	HOS	32853985	knock down
RM2Target_369285	METTL3	TFAP2C	Homo sapiens	TCam-2	32857912	knock down
RM2Target_369285	METTL3	TFAP2C	Homo sapiens	TCam-2	32857912	overexpression
RM2Target_261559	METTL3	AXL	Homo sapiens	TOV-112D	32869897	knock down
RM2Target_261559	METTL3	AXL	Homo sapiens	TOV-112D	32869897	knock down
RM2Target_274160	METTL3	CSF1	Homo sapiens	TOV-112D	32869897	knock down
RM2Target_274160	METTL3	CSF1	Homo sapiens	TOV-112D	32869897	knock down
RM2Target_280814	METTL3	EIF3C	Homo sapiens	TOV-112D	32869897	knock down
RM2Target_280814	METTL3	EIF3C	Homo sapiens	TOV-112D	32869897	knock down
RM2Target_301931	METTL3	FZD10	Homo sapiens	TOV-112D	32869897	knock down
RM2Target_301931	METTL3	FZD10	Homo sapiens	TOV-112D	32869897	knock down
RM2Target_253986	METTL3	ABHD11-AS1	Homo sapiens	H1299	32892348	overexpression
RM2Target_379798	METTL3	YAP1	Homo sapiens	HepG2	32920668	knock down
RM2Target_379805	METTL3	YAP1	Homo sapiens	MHCC97H	32920668	knock down
RM2Target_332593	METTL3	NFIC	Homo sapiens	HDPC	32936965	knock down
RM2Target_256383	METTL3	AK4	Homo sapiens	MCF7	32956623	knock down
RM2Target_327009	METTL3	MIS12	Homo sapiens	BMSC	33035345	knock out
RM2Target_325657	METTL3	MIR17	Homo sapiens	MKN45	33037176	overexpression
RM2Target_325684	METTL3	MIR18A	Homo sapiens	MKN45	33037176	overexpression
RM2Target_325716	METTL3	MIR19A	Homo sapiens	MKN45	33037176	overexpression
RM2Target_325717	METTL3	MIR19B1	Homo sapiens	MKN45	33037176	overexpression
RM2Target_325734	METTL3	MIR20A	Homo sapiens	MKN45	33037176	overexpression
RM2Target_326952	METTL3	MIR92A1	Homo sapiens	MKN45	33037176	overexpression
RM2Target_330082	METTL3	MYC	Homo sapiens	AGS	33048840	knock down
RM2Target_330069	METTL3	MYC	Homo sapiens	MKN45	33048840	knock down
RM2Target_357504	METTL3	SERPINF1	Homo sapiens	HBL1	33061938	knock down
RM2Target_357508	METTL3	SERPINF1	Homo sapiens	SU-DHL4	33061938	knock down
RM2Target_262356	METTL3	BCL2	Homo sapiens	EC109	33082869	knock down
RM2Target_262057	METTL3	BAX	Homo sapiens	EC109	33082869	knock down
RM2Target_266353	METTL3	CASP3	Homo sapiens	EC109	33082869	knock down
RM2Target_262359	METTL3	BCL2	Homo sapiens	TE9	33082869	knock down
RM2Target_262053	METTL3	BAX	Homo sapiens	TE9	33082869	knock down
RM2Target_266363	METTL3	CASP3	Homo sapiens	TE9	33082869	knock down
RM2Target_256643	METTL3	AKT1	Homo sapiens	WERI-Rb1	33090698	knock down
RM2Target_256637	METTL3	AKT1	Homo sapiens	Y79	33090698	knock down
RM2Target_280997	METTL3	EIF4EBP1	Homo sapiens	Y79	33090698	knock down
RM2Target_280994	METTL3	EIF4EBP1	Homo sapiens	WERI-Rb1	33090698	knock down
RM2Target_329663	METTL3	MTOR	Homo sapiens	Y79	33090698	knock down
RM2Target_329664	METTL3	MTOR	Homo sapiens	WERI-Rb1	33090698	knock down
RM2Target_340693	METTL3	PIK3R1	Homo sapiens	Y79	33090698	knock down
RM2Target_340694	METTL3	PIK3R1	Homo sapiens	WERI-Rb1	33090698	knock down
RM2Target_354418	METTL3	RPS6KB1	Homo sapiens	WERI-Rb1	33090698	knock down
RM2Target_354415	METTL3	RPS6KB1	Homo sapiens	Y79	33090698	knock down
RM2Target_308042	METTL3	HK2	Homo sapiens	SiHa	33099572	overexpression
RM2Target_308042	METTL3	HK2	Homo sapiens	SiHa	33099572	knock down
RM2Target_316820	METTL3	LHPP	Homo sapiens	PC3	33121495	knock down
RM2Target_316828	METTL3	LHPP	Homo sapiens	DU145	33121495	knock down
RM2Target_333121	METTL3	NKX3-1	Homo sapiens	PC3	33121495	knock down
RM2Target_333119	METTL3	NKX3-1	Homo sapiens	DU145	33121495	knock down
RM2Target_322891	METTL3	MAP1LC3B	Homo sapiens	PC9	33177491	knock down
RM2Target_260673	METTL3	ATG5	Homo sapiens	PC9	33177491	knock down
RM2Target_260679	METTL3	ATG7	Homo sapiens	PC9	33177491	knock down
RM2Target_364841	METTL3	SQSTM1	Homo sapiens	PC9	33177491	knock down
RM2Target_322888	METTL3	MAP1LC3B	Homo sapiens	HCC827	33177491	knock down
RM2Target_260669	METTL3	ATG5	Homo sapiens	HCC827	33177491	knock down
RM2Target_260676	METTL3	ATG7	Homo sapiens	HCC827	33177491	knock down
RM2Target_364837	METTL3	SQSTM1	Homo sapiens	HCC827	33177491	knock down
RM2Target_377738	METTL3	VANGL1	Homo sapiens	A549	33228740	overexpression
RM2Target_377739	METTL3	VANGL1	Homo sapiens	H1299	33228740	overexpression
RM2Target_380959	METTL3	ZFAS1	Homo sapiens	CASKI	33235466	knock down
RM2Target_380960	METTL3	ZFAS1	Homo sapiens	HeLa	33235466	knock down
RM2Target_307874	METTL3	HIF1A	Homo sapiens	HepG2	33305825	overexpression
RM2Target_307874	METTL3	HIF1A	Homo sapiens	HepG2	33305825	knock down
RM2Target_307873	METTL3	HIF1A	Homo sapiens	MHCC97	33305825	knock down
RM2Target_307873	METTL3	HIF1A	Homo sapiens	MHCC97	33305825	overexpression
RM2Target_330075	METTL3	MYC	Homo sapiens	A549	33355622	knock down
RM2Target_376695	METTL3	UGT2B7	Homo sapiens	Huh7	33387482	knock down
RM2Target_380023	METTL3	YPEL5	Homo sapiens	SW620	33411363	knock down
RM2Target_380021	METTL3	YPEL5	Homo sapiens	HT29	33411363	knock down
RM2Target_325760	METTL3	MIR221	Homo sapiens	MCF7	33420414	knock down
RM2Target_269076	METTL3	CDKN1A	Homo sapiens	SUM1315	33431790	knock down
RM2Target_269071	METTL3	CDKN1A	Homo sapiens	MCF7	33431790	knock down
RM2Target_349077	METTL3	REL	Homo sapiens	TPC1	33484966	knock down
RM2Target_349078	METTL3	REL	Homo sapiens	BCPAP	33484966	knock down
RM2Target_349094	METTL3	RELA	Homo sapiens	TPC1	33484966	knock down
RM2Target_349086	METTL3	RELA	Homo sapiens	BCPAP	33484966	knock down
RM2Target_324558	METTL3	MET	Homo sapiens	H3255	33491264	knock down
RM2Target_324564	METTL3	MET	Homo sapiens	PC9	33491264	knock down
RM2Target_379803	METTL3	YAP1	Homo sapiens	H1975	33495421	knock down
RM2Target_379799	METTL3	YAP1	Homo sapiens	A549	33495421	knock down
RM2Target_255214	METTL3	ADAR	Homo sapiens	U87	33509238	knock down
RM2Target_255217	METTL3	ADAR	Homo sapiens	U118	33509238	knock down
RM2Target_380385	METTL3	ZBTB4	Homo sapiens	HBE	33510938	knock down
RM2Target_379668	METTL3	XPO1	Homo sapiens	HCT116	33526437	knock down
RM2Target_317907	METTL3	LINC00958	Homo sapiens	MCF7	33531456	knock down
RM2Target_373338	METTL3	TRAF5	Homo sapiens	LoVo	33555197	knock down
RM2Target_373334	METTL3	TRAF5	Homo sapiens	HCT116	33555197	knock down
RM2Target_268719	METTL3	CDH1	Homo sapiens	AGS	33563300	knock down
RM2Target_268773	METTL3	CDH2	Homo sapiens	AGS	33563300	knock down
RM2Target_361920	METTL3	SNAI1	Homo sapiens	AGS	33563300	knock down
RM2Target_361936	METTL3	SNAI2	Homo sapiens	AGS	33563300	knock down
RM2Target_349089	METTL3	RELA	Homo sapiens	HUVEC	33579825	knock down
RM2Target_261830	METTL3	BACE2	Homo sapiens	CRMM1	33601055	knock down
RM2Target_261825	METTL3	BACE2	Homo sapiens	OM431	33601055	knock down
RM2Target_261833	METTL3	BACE2	Homo sapiens	MUM2B	33601055	knock down
RM2Target_341891	METTL3	PLK1	Homo sapiens	DPSC	33648590	knock down
RM2Target_341891	METTL3	PLK1	Homo sapiens	DPSC	33648590	overexpression
RM2Target_310411	METTL3	IFITM1	Homo sapiens	Huh7	33657363	knock down
RM2Target_329942	METTL3	MX1	Homo sapiens	Huh7	33657363	knock down
RM2Target_299783	METTL3	FBXW7	Homo sapiens	PC9	33676554	knock down
RM2Target_299783	METTL3	FBXW7	Homo sapiens	PC9	33676554	overexpression
RM2Target_299785	METTL3	FBXW7	Homo sapiens	HCC827	33676554	overexpression
RM2Target_299785	METTL3	FBXW7	Homo sapiens	HCC827	33676554	knock down
RM2Target_368935	METTL3	TEK	Homo sapiens	T24	33681207	knock down
RM2Target_377936	METTL3	VEGFA	Homo sapiens	T24	33681207	knock down
RM2Target_368937	METTL3	TEK	Homo sapiens	UM-UC-3	33681207	knock down
RM2Target_377929	METTL3	VEGFA	Homo sapiens	UM-UC-3	33681207	knock down
RM2Target_336672	METTL3	OSGIN1	Homo sapiens	HBE	33730643	knock down
RM2Target_336671	METTL3	OSGIN1	Homo sapiens	A549	33730643	knock down
RM2Target_274931	METTL3	CUX1	Homo sapiens	FaDu	33741902	knock down
RM2Target_274935	METTL3	CUX1	Homo sapiens	SCC9	33741902	knock down
RM2Target_379588	METTL3	XIST	Homo sapiens	HEK293T	33748113	overexpression
RM2Target_345882	METTL3	PTEN	Homo sapiens	K562	33749070	knock down
RM2Target_379802	METTL3	YAP1	Homo sapiens	HCT116	33754062	knock down
RM2Target_379800	METTL3	YAP1	Homo sapiens	SW480	33754062	knock down
RM2Target_364391	METTL3	SPHK2	Homo sapiens	MKN45	33758320	overexpression
RM2Target_364391	METTL3	SPHK2	Homo sapiens	MKN45	33758320	knock down
RM2Target_364392	METTL3	SPHK2	Homo sapiens	SGC7901	33758320	knock down
RM2Target_364392	METTL3	SPHK2	Homo sapiens	SGC7901	33758320	overexpression
RM2Target_370205	METTL3	TJP1	Homo sapiens	ARPE-19	33759344	overexpression
RM2Target_254670	METTL3	ACTA2	Homo sapiens	ARPE-19	33759344	overexpression
RM2Target_268767	METTL3	CDH2	Homo sapiens	ARPE-19	33759344	overexpression
RM2Target_327430	METTL3	MMP9	Homo sapiens	ARPE-19	33759344	overexpression
RM2Target_355319	METTL3	S100A4	Homo sapiens	A549	33781830	knock down
RM2Target_355319	METTL3	S100A4	Homo sapiens	A549	33781830	overexpression
RM2Target_334917	METTL3	NUCB1	Homo sapiens	CFPAC-1	33855021	knock down
RM2Target_334921	METTL3	NUCB1	Homo sapiens	SW1990	33855021	knock down
RM2Target_356814	METTL3	SEC62	Homo sapiens	DLD1	33858476	knock down
RM2Target_356821	METTL3	SEC62	Homo sapiens	SW480	33858476	knock down
RM2Target_368831	METTL3	TEAD1	Homo sapiens	HCT116	33862464	knock down
RM2Target_324719	METTL3	METTL3	Homo sapiens	MCF7	33867838	knock down
RM2Target_334419	METTL3	NRIP1	Homo sapiens	HT22	33869171	knock down
RM2Target_268705	METTL3	CDCP1	Homo sapiens	HGC27	33882457	knock down
RM2Target_268702	METTL3	CDCP1	Homo sapiens	MGC803	33882457	knock down
RM2Target_327316	METTL3	MMP1	Homo sapiens	SW1353	33894271	overexpression
RM2Target_327330	METTL3	MMP13	Homo sapiens	SW1353	33894271	overexpression
RM2Target_327419	METTL3	MMP3	Homo sapiens	SW1353	33894271	overexpression
RM2Target_370130	METTL3	TIMP1	Homo sapiens	SW1353	33894271	overexpression
RM2Target_370143	METTL3	TIMP2	Homo sapiens	SW1353	33894271	overexpression
RM2Target_325552	METTL3	MIR1246	Homo sapiens	H1299	33898106	knock down
RM2Target_325549	METTL3	MIR1246	Homo sapiens	A549	33898106	knock down
RM2Target_325659	METTL3	MIR17HG	Homo sapiens	HUVEC	33910374	knock down
RM2Target_326998	METTL3	MIRLET7E	Homo sapiens	HUVEC	33910374	knock down
RM2Target_256631	METTL3	AKT1	Homo sapiens	HEK293T	33932138	knock down
RM2Target_256631	METTL3	AKT1	Homo sapiens	HEK293T	33932138	overexpression
RM2Target_322663	METTL3	MALAT1	Homo sapiens	U87	33933553	overexpression
RM2Target_322663	METTL3	MALAT1	Homo sapiens	U87	33933553	knock down
RM2Target_260671	METTL3	ATG5	Homo sapiens	TCam-2	33968659	overexpression
RM2Target_260671	METTL3	ATG5	Homo sapiens	TCam-2	33968659	knock down
RM2Target_363783	METTL3	SOX2	Homo sapiens	MCF7	34076991	knock down
RM2Target_303879	METTL3	GLS2	Homo sapiens	TE13	34094960	knock down
RM2Target_303882	METTL3	GLS2	Homo sapiens	TE1	34094960	knock down
RM2Target_312535	METTL3	ITGB1	Homo sapiens	RMEC	34098071	knock down
RM2Target_262375	METTL3	BCL2L1	Homo sapiens	H1299	34132367	knock down
RM2Target_262374	METTL3	BCL2L1	Homo sapiens	H1975	34132367	knock down
RM2Target_258443	METTL3	APC	Homo sapiens	KYSE450	34155197	overexpression
RM2Target_258443	METTL3	APC	Homo sapiens	KYSE450	34155197	knock down
RM2Target_258444	METTL3	APC	Homo sapiens	KYSE180	34155197	knock down
RM2Target_258444	METTL3	APC	Homo sapiens	KYSE180	34155197	overexpression
RM2Target_324400	METTL3	MEG3	Homo sapiens	HepG2	34163177	knock down
RM2Target_324398	METTL3	MEG3	Homo sapiens	Huh7	34163177	knock down
RM2Target_325739	METTL3	MIR21	Homo sapiens	HK2	34164910	overexpression
RM2Target_325702	METTL3	MIR193B	Homo sapiens	SiHa	34178650	knock down
RM2Target_325701	METTL3	MIR193B	Homo sapiens	HeLa	34178650	knock down
RM2Target_338018	METTL3	PCAT6	Homo sapiens	C4-2	34185427	knock down
RM2Target_338017	METTL3	PCAT6	Homo sapiens	PC3	34185427	knock down
RM2Target_334420	METTL3	NRIP1	Homo sapiens	MG63	34245327	knock down
RM2Target_334421	METTL3	NRIP1	Homo sapiens	U2OS	34245327	knock down
RM2Target_316326	METTL3	LCAT3	Homo sapiens	A549	34274028	knock out
RM2Target_275816	METTL3	DAPK2	Homo sapiens	A549	34298122	knock down
RM2Target_275817	METTL3	DAPK2	Homo sapiens	H838	34298122	knock down
RM2Target_308222	METTL3	HMBOX1	Homo sapiens	LNCaP	34321211	knock down
RM2Target_325109	METTL3	MGMT	Homo sapiens	U251	34336690	knock down
RM2Target_325109	METTL3	MGMT	Homo sapiens	U251	34336690	overexpression
RM2Target_325105	METTL3	MGMT	Homo sapiens	U87	34336690	knock down
RM2Target_325105	METTL3	MGMT	Homo sapiens	U87	34336690	overexpression
RM2Target_327758	METTL3	MPG	Homo sapiens	U251	34336690	overexpression
RM2Target_327758	METTL3	MPG	Homo sapiens	U251	34336690	knock down
RM2Target_327753	METTL3	MPG	Homo sapiens	U87	34336690	overexpression
RM2Target_327753	METTL3	MPG	Homo sapiens	U87	34336690	knock down
RM2Target_363802	METTL3	SOX4	Homo sapiens	SK-ChA-1	34347395	knock down
RM2Target_363824	METTL3	SOX6	Homo sapiens	SK-ChA-1	34347395	knock down
RM2Target_274635	METTL3	CTNNB1	Homo sapiens	SK-ChA-1	34347395	knock down
RM2Target_379449	METTL3	WTAPP1	Homo sapiens	SW1990	34362795	knock down
RM2Target_379447	METTL3	WTAPP1	Homo sapiens	Capan-2	34362795	knock down
RM2Target_276776	METTL3	DEGS2	Homo sapiens	HCT116	34363020	knock down
RM2Target_343209	METTL3	PPARGC1A	Homo sapiens	THP1	34375639	knock down
RM2Target_379807	METTL3	YAP1	Homo sapiens	AGS	34394353	knock down
RM2Target_379808	METTL3	YAP1	Homo sapiens	MKN45	34394353	knock down
RM2Target_260351	METTL3	ASPM	Homo sapiens	SNU449	34398984	knock down
RM2Target_260361	METTL3	ASPM	Homo sapiens	HepG2	34398984	knock down
RM2Target_260360	METTL3	ASPM	Homo sapiens	Hep3B	34398984	knock down
RM2Target_310647	METTL3	IGF2BP3	Homo sapiens	A549	34416901	knock down
RM2Target_322668	METTL3	MALAT1	Homo sapiens	MCF7	34419065	knock down
RM2Target_325636	METTL3	MIR143	Homo sapiens	AC16	34428587	knock down
RM2Target_376522	METTL3	UCK2	Homo sapiens	HS294T	34430596	knock down
RM2Target_365884	METTL3	STAT2	Homo sapiens	WI38	34450538	knock down
RM2Target_361923	METTL3	SNAI1	Homo sapiens	HCT116	34457066	knock down
RM2Target_361922	METTL3	SNAI1	Homo sapiens	SW480	34457066	knock down
RM2Target_268127	METTL3	CD274	Homo sapiens	SCC9	34476262	knock down
RM2Target_344697	METTL3	PRMT5	Homo sapiens	CAL27	34476262	knock down
RM2Target_323213	METTL3	MAPK14	Homo sapiens	SCC25	34479400	knock down
RM2Target_323214	METTL3	MAPK14	Homo sapiens	SCC15	34479400	knock down
RM2Target_352744	METTL3	RP11-44 N12.5	Homo sapiens	HASC	34505967	knock down
RM2Target_333667	METTL3	NOTCH1	Homo sapiens	TE10	34513313	knock down
RM2Target_333669	METTL3	NOTCH1	Homo sapiens	TE9	34513313	knock down
RM2Target_255995	METTL3	AGER	Homo sapiens	SiHa	34514103	overexpression
RM2Target_255995	METTL3	AGER	Homo sapiens	SiHa	34514103	knock out
RM2Target_280531	METTL3	EGFR	Homo sapiens	A375	34530048	knock out
RM2Target_330073	METTL3	MYC	Homo sapiens	T1889	34530916	knock down
RM2Target_316294	METTL3	LBX2-AS1	Homo sapiens	HCT116	34535128	knock down
RM2Target_316298	METTL3	LBX2-AS1	Homo sapiens	SW480	34535128	knock down
RM2Target_346164	METTL3	PTPN11	Homo sapiens	NK92	34535671	knock down
RM2Target_314530	METTL3	KIF3C	Homo sapiens	C4-2B	34537760	knock down
RM2Target_314525	METTL3	KIF3C	Homo sapiens	DU145	34537760	knock down
RM2Target_330078	METTL3	MYC	Homo sapiens	K562	34561421	knock down
RM2Target_339489	METTL3	PES1	Homo sapiens	K562	34561421	knock down
RM2Target_272739	METTL3	COL4A1	Homo sapiens	U87	34565019	knock down
RM2Target_272735	METTL3	COL4A1	Homo sapiens	U251	34565019	knock down
RM2Target_363548	METTL3	SOCS2	Homo sapiens	LN229	34586733	overexpression
RM2Target_301146	METTL3	FOXD2-AS1	Homo sapiens	SiHa	34589576	overexpression
RM2Target_369664	METTL3	THAP7-AS1	Homo sapiens	BGC823	34608273	overexpression
RM2Target_369664	METTL3	THAP7-AS1	Homo sapiens	BGC823	34608273	knock down
RM2Target_369660	METTL3	THAP7-AS1	Homo sapiens	MKN45	34608273	knock down
RM2Target_369660	METTL3	THAP7-AS1	Homo sapiens	MKN45	34608273	overexpression
RM2Target_268487	METTL3	CDC25C	Homo sapiens	TE1	34624569	knock down
RM2Target_268873	METTL3	CDK1	Homo sapiens	TE1	34624569	knock down
RM2Target_267667	METTL3	CCNA2	Homo sapiens	TE1	34624569	knock down
RM2Target_267676	METTL3	CCNB1	Homo sapiens	TE1	34624569	knock down
RM2Target_269073	METTL3	CDKN1A	Homo sapiens	TE1	34624569	knock down
RM2Target_268491	METTL3	CDC25C	Homo sapiens	KYSE150	34624569	knock down
RM2Target_268876	METTL3	CDK1	Homo sapiens	KYSE150	34624569	knock down
RM2Target_267668	METTL3	CCNA2	Homo sapiens	KYSE150	34624569	knock down
RM2Target_267672	METTL3	CCNB1	Homo sapiens	KYSE150	34624569	knock down
RM2Target_269075	METTL3	CDKN1A	Homo sapiens	KYSE150	34624569	knock down
RM2Target_253914	METTL3	ABCD1	Homo sapiens	A498	34631715	knock down
RM2Target_253909	METTL3	ABCD1	Homo sapiens	786-O	34631715	knock down
RM2Target_313095	METTL3	JUN	Homo sapiens	HUVEC	34645279	overexpression
RM2Target_313095	METTL3	JUN	Homo sapiens	HUVEC	34645279	knock down
RM2Target_263032	METTL3	BMP2	Homo sapiens	BMSC	34645714	knock down
RM2Target_355114	METTL3	RUNX2	Homo sapiens	BMSC	34645714	knock down
RM2Target_272665	METTL3	COL1A1	Homo sapiens	BMSC	34645714	knock down
RM2Target_364590	METTL3	SPP1	Homo sapiens	BMSC	34645714	knock down
RM2Target_262716	METTL3	BGLAP	Homo sapiens	BMSC	34645714	knock down
RM2Target_316889	METTL3	LIFR-AS1	Homo sapiens	PANC-1	34658294	knock down
RM2Target_316893	METTL3	LIFR-AS1	Homo sapiens	MIA PaCa-2	34658294	knock down
RM2Target_346431	METTL3	PTTG3P	Homo sapiens	HCT116	34660259	overexpression
RM2Target_346432	METTL3	PTTG3P	Homo sapiens	HT29	34660259	overexpression
RM2Target_325735	METTL3	MIR20A	Homo sapiens	EC109	34666602	knock down
RM2Target_325733	METTL3	MIR20A	Homo sapiens	TE1	34666602	knock down
RM2Target_384750	METTL3	hsa_circ_0021427	Homo sapiens	Hep3B	34703649	knock down
RM2Target_361278	METTL3	SMAD3	Homo sapiens	HTF	34727293	knock down
RM2Target_361278	METTL3	SMAD3	Homo sapiens	HTF	34727293	knock down
RM2Target_260720	METTL3	ATM	Homo sapiens	SGC7901	34729106	knock down
RM2Target_371438	METTL3	TMEM238L	Homo sapiens	MCF7	34738869	knock down
RM2Target_371437	METTL3	TMEM238L	Homo sapiens	BT549	34738869	knock down
RM2Target_325691	METTL3	MIR1915	Homo sapiens	H1975	34774019	knock down
RM2Target_325689	METTL3	MIR1915	Homo sapiens	A549	34774019	knock down
RM2Target_279460	METTL3	DUSP5	Homo sapiens	NOZ	34799724	knock down
RM2Target_279453	METTL3	DUSP5	Homo sapiens	GBC-SD	34799724	knock down
RM2Target_376495	METTL3	UCA1	Homo sapiens	HCT116	34809621	knock out
RM2Target_376496	METTL3	UCA1	Homo sapiens	DLD1	34809621	knock out
RM2Target_313034	METTL3	JPH2	Homo sapiens	h9	34820430	knock down
