# Supplementary material for: N6‐methyladenosine‐mediated upregulation of LNCAROD confers radioresistance in esophageal squamous cell carcinoma through stabilizing PARP1
Source: Clin Transl Med. 2024 Oct 5;14(10):e70039. doi: 10.1002/ctm2.70039 (PMC11452732; doi:10.1002/ctm2.70039)
Supplement: Supplementary file 11 — Supporting Information [file CTM2-14-e70039-s005.xlsx]

## Sheet: Sheet1
Supplementary Table 7. the list of LNCAROD binding proteins in KYSE150 cells identify by ChIRP-MS assay
Gene.names	fc..LNCAROD--CTRL
PARP1	2.13079
APOD	2.13079
AHNAK	1.82158
SRSF3	1.42749
NPM1	1.42749
RPS8	1.42749
C1QBP	1.42749
SLC25A19	1.42749
PKP1	1.38528
HSPA9	1.20461
KRT18	1.18833
KPRP	1.12194
TGM3	1.10501
DSP	1.06465
JUP	1.04178
NCL	0.821576
HNRNPD	0.821576
GNB2L1	0.821576
TUFM	0.821576
PPIA	0.821576
ATP5A1	0.633966
HNRNPK	0.60154
SERPINB12	0.60154
